# Supplementary material for: 6a-Nitro-6-phenyl-6,6a,6b,7,8,9,10,12a-octa­hydro­spiro­[chromeno[3,4-a]indol­izine-12,3′-indolin]-2′-one
Source: Acta Crystallogr Sect E Struct Rep Online. 2013 May 31;69(Pt 6):o993. doi: 10.1107/S1600536813014062 (PMC3685125; doi:10.1107/S1600536813014062)
Supplement: Supplementary file 1 [file e-69-0o993-sup1.cif]

##############################################################################
#                                                                            #
# This CIF contains the data in a paper accepted for publication in          #
# Acta Crystallographica Section E. It conforms to the requirements of       #
# Notes for Authors for Acta Crystallographica Section E, and has been       #
# peer reviewed under the auspices of the IUCr Commission on Journals.       #
#                                                                            #
# Full details of the Crystallographic Information File format               #
# are given in the paper "The Crystallographic Information File (CIF):       #
# a New Standard Archive File for Crystallography" by S. R. Hall, F. H.      #
# Allen and I. D. Brown [Acta Cryst. (1991), A47, 655-685].                  #
#                                                                            #
# The current version of the core CIF dictionary is obtainable from          #
# ftp://ftp.iucr.org/pub/cif_core.dic.                                       #
#                                                                            #
# Software is freely available for graphical display of the structure(s)     #
# in this CIF. For information consult the CIF software page                 #
# http://www.iucr.org/resources/cif/software.                                #
#                                                                            #
# This file may be used for bona fide research purposes within the           #
# scientific community so long as proper attribution is given to the journal # 
# article from which it was obtained.                                        #
#                                                                            #
##############################################################################
data_global
_audit_creation_method     SHELXL-97
_journal_date_recd_electronic     2013-05-18
_journal_date_accepted     2013-05-21
_journal_name_full     'Acta Crystallographica, Section E'
_journal_year     2013
_journal_volume     69
_journal_issue      6
_journal_page_first     o993
_journal_page_last     o993
_journal_paper_category     QO
_journal_paper_doi     10.1107/S1600536813014062
_journal_coeditor_code     HB7084
_publ_contact_author_name     'Devadasan Velmurugan'
_publ_contact_author_address
;  CAS in Crystallography and Biophysics
   University of madras
   Maraimalai campus(guindy campus)
   Chennai 600 025
   India
;
_publ_contact_author_email     'shirai2011@gmail.com'
_publ_contact_author_fax     '044 091 2499 3057'
_publ_contact_author_phone     '044 091 24484170'
_publ_section_title
;\
6a-Nitro-6-phenyl-6,6a,6b,7,8,9,10,12a-octahydrospiro[chromeno[3,4-<i>a</i>]\
indolizine-12,3'-indolin]-2'-one
;
loop_
    _publ_author_name
    _publ_author_address
    'Seenivasan Karthiga Devi'
;
Centre of Advanced Study in Crystallography and Biophysics
University of Madras
Guindy Campus
Chennai 600 025
India
;
    'Thothadri Srinivasan'
;
Centre of Advanced Study in Crystallography and Biophysics
University of Madras
Guindy Campus
Chennai 600 025
India
;
    'Jonnalagadda Naga Siva Rao'
;
Department of Organic Chemistry
University of Madras
Guindy Campus
Chennai 600 025
India
;
    'Raghavachary Raghunathan'
;
Department of Organic Chemistry
University of Madras
Guindy Campus
Chennai 600 025
India
;
    'Devadasan Velmurugan'
;
Centre of Advanced Study in Crystallography and Biophysics
University of Madras
Guindy Campus
Chennai 600 025
India
;
data_I
_audit_creation_method     SHELXL-97
_chemical_name_systematic
;\
6a-Nitro-6-phenyl-6,6a,6b,7,8,9,10,12a-octahydrospiro[chromeno[3,4-\
<i>a</i>]indolizine-12,3'-indolin]-2'-one
;
_chemical_name_common     ?
_chemical_formula_moiety     'C28 H25 N3 O4'
_chemical_formula_sum     'C28 H25 N3 O4'
_chemical_formula_iupac     'C28 H25 N3 O4'
_chemical_formula_weight     467.51
_chemical_melting_point     ?
_symmetry_cell_setting     monoclinic
_symmetry_space_group_name_H-M     'C 2/c'
_symmetry_space_group_name_Hall     '-C 2yc'
loop_
    _symmetry_equiv_pos_as_xyz
    'x, y, z'
    '-x, y, -z+1/2'
    'x+1/2, y+1/2, z'
    '-x+1/2, y+1/2, -z+1/2'
    '-x, -y, -z'
    'x, -y, z-1/2'
    '-x+1/2, -y+1/2, -z'
    'x+1/2, -y+1/2, z-1/2'
_cell_length_a     23.2940(13)
_cell_length_b     11.2517(7)
_cell_length_c     19.7702(10)
_cell_angle_alpha     90.00
_cell_angle_beta     112.659(3)
_cell_angle_gamma     90.00
_cell_volume     4781.8(5)
_cell_formula_units_Z     8
_cell_measurement_reflns_used     5804
_cell_measurement_theta_min     1.89
_cell_measurement_theta_max     28.29
_cell_measurement_temperature     293(2)
_exptl_crystal_description     block
_exptl_crystal_colour     colourless
_exptl_crystal_size_max     0.30
_exptl_crystal_size_mid     0.25
_exptl_crystal_size_min     0.20
_exptl_crystal_density_diffrn     1.299
_exptl_crystal_density_meas     ?
_exptl_crystal_density_method     'not measured'
_exptl_crystal_F_000     1968
_exptl_absorpt_coefficient_mu     0.088
_exptl_absorpt_correction_type     multi-scan
_exptl_absorpt_process_details     '(<i>SADABS</i>; Bruker, 2008)'
_exptl_absorpt_correction_T_min     0.9741
_exptl_absorpt_correction_T_max     0.9826
_exptl_special_details     ?
_diffrn_ambient_temperature     293(2)
_diffrn_radiation_type     MoK\a
_diffrn_radiation_wavelength     0.71073
_diffrn_radiation_source     'fine-focus sealed tube'
_diffrn_radiation_monochromator     graphite
_diffrn_measurement_device_type     'Bruker SMART APEXII CCD'
_diffrn_measurement_method     '\w and \f scans'
_diffrn_detector_area_resol_mean     ?
_diffrn_reflns_number     20735
_diffrn_reflns_av_R_equivalents     0.0479
_diffrn_reflns_av_sigmaI/netI     0.0445
_diffrn_reflns_theta_min     1.89
_diffrn_reflns_theta_max     28.29
_diffrn_reflns_theta_full     25.00
_diffrn_measured_fraction_theta_max     0.979
_diffrn_measured_fraction_theta_full     1.000
_diffrn_reflns_limit_h_min     -30
_diffrn_reflns_limit_h_max     27
_diffrn_reflns_limit_k_min     -14
_diffrn_reflns_limit_k_max     14
_diffrn_reflns_limit_l_min     -25
_diffrn_reflns_limit_l_max     25
_diffrn_standards_number     ?
_diffrn_standards_interval_count     ?
_diffrn_standards_interval_time     ?
_diffrn_standards_decay_%     ?
_refine_special_details
;
 Refinement of F^2^ against ALL reflections.  The weighted R-factor wR and
 goodness of fit S are based on F^2^, conventional R-factors R are based
 on F, with F set to zero for negative F^2^. The threshold expression of
 F^2^ > 2sigma(F^2^) is used only for calculating R-factors(gt) etc. and is
 not relevant to the choice of reflections for refinement.  R-factors based
 on F^2^ are statistically about twice as large as those based on F, and R-
 factors based on ALL data will be even larger.
;
_reflns_number_total     5804
_reflns_number_gt     3892
_reflns_threshold_expression     I>2\s(I)
_refine_ls_structure_factor_coef     Fsqd
_refine_ls_matrix_type     full
_refine_ls_R_factor_all     0.0751
_refine_ls_R_factor_gt     0.0456
_refine_ls_wR_factor_gt     0.1069
_refine_ls_wR_factor_ref     0.1273
_refine_ls_goodness_of_fit_ref     1.004
_refine_ls_restrained_S_all     1.004
_refine_ls_number_reflns     5804
_refine_ls_number_parameters     316
_refine_ls_number_restraints     0
_refine_ls_hydrogen_treatment     constr
_refine_ls_weighting_scheme     calc
_refine_ls_weighting_details
         'calc w=1/[\s^2^(Fo^2^)+(0.0505P)^2^+2.4410P] where P=(Fo^2^+2Fc^2^)/3'
_atom_sites_solution_hydrogens     geom
_atom_sites_solution_primary     direct
_atom_sites_solution_secondary     difmap
_refine_ls_shift/su_max     0.000
_refine_ls_shift/su_mean     0.000
_refine_diff_density_max     0.222
_refine_diff_density_min     -0.221
_refine_ls_extinction_method     none
_refine_ls_extinction_coef     ?
loop_
    _atom_type_symbol
    _atom_type_description
    _atom_type_scat_dispersion_real
    _atom_type_scat_dispersion_imag
    _atom_type_scat_source
    'C' 'C' 0.0033 0.0016
                         'International Tables Vol C Tables 4.2.6.8 and 6.1.1.4'
    'H' 'H' 0.0000 0.0000
                         'International Tables Vol C Tables 4.2.6.8 and 6.1.1.4'
    'N' 'N' 0.0061 0.0033
                         'International Tables Vol C Tables 4.2.6.8 and 6.1.1.4'
    'O' 'O' 0.0106 0.0060
                         'International Tables Vol C Tables 4.2.6.8 and 6.1.1.4'
_computing_data_collection     'APEX2 (Bruker, 2008)'
_computing_cell_refinement     'SAINT (Bruker, 2008)'
_computing_data_reduction     'SAINT (Bruker, 2008)'
_computing_structure_solution     'SHELXS97 (Sheldrick, 2008)'
_computing_structure_refinement     'SHELXL97 (Sheldrick, 2008)'
_computing_molecular_graphics     'ORTEP-3 for Windows (Farrugia, 2012)'
_computing_publication_material
                            'SHELXL97 (Sheldrick, 2008) and PLATON (Spek, 2009)'
loop_
    _atom_site_type_symbol
    _atom_site_label
    _atom_site_fract_x
    _atom_site_fract_y
    _atom_site_fract_z
    _atom_site_U_iso_or_equiv
    _atom_site_adp_type
    _atom_site_calc_flag
    _atom_site_refinement_flags
    _atom_site_occupancy
    _atom_site_symmetry_multiplicity
    _atom_site_disorder_assembly
    _atom_site_disorder_group
    C C1 0.85609(7) -0.07457(14) 0.50076(8) 0.0424(4) Uani d . 1 1 . .
    C C2 0.86024(10) -0.05264(18) 0.43391(10) 0.0608(5) Uani d . 1 1 . .
    H H2 0.8376 -0.0985 0.3932 0.073 Uiso calc R 1 1 . .
    C C3 0.89794(11) 0.0370(2) 0.42802(12) 0.0740(6) Uani d . 1 1 . .
    H H3 0.8998 0.0536 0.3828 0.089 Uiso calc R 1 1 . .
    C C4 0.93302(11) 0.1027(2) 0.48873(12) 0.0725(6) Uani d . 1 1 . .
    H H4 0.9592 0.1624 0.4848 0.087 Uiso calc R 1 1 . .
    C C5 0.92917(8) 0.07964(16) 0.55536(10) 0.0530(4) Uani d . 1 1 . .
    H H5 0.9531 0.1237 0.5963 0.064 Uiso calc R 1 1 . .
    C C6 0.89013(7) -0.00828(13) 0.56210(8) 0.0384(3) Uani d . 1 1 . .
    C C7 0.88197(6) -0.02739(12) 0.63324(7) 0.0333(3) Uani d . 1 1 . .
    H H7 0.9232 -0.0262 0.6731 0.040 Uiso calc R 1 1 . .
    C C8 0.85040(7) -0.14626(12) 0.63696(7) 0.0337(3) Uani d . 1 1 . .
    C C9 0.83905(7) -0.23119(13) 0.57169(8) 0.0383(3) Uani d . 1 1 . .
    H H9 0.8051 -0.2843 0.5699 0.046 Uiso calc R 1 1 . .
    C C10 0.89189(7) -0.30987(14) 0.57303(8) 0.0399(4) Uani d . 1 1 . .
    C C11 0.95412(8) -0.27872(16) 0.60526(10) 0.0514(4) Uani d . 1 1 . .
    H H11 0.9652 -0.2047 0.6274 0.062 Uiso calc R 1 1 . .
    C C12 0.99985(9) -0.35599(18) 0.60498(10) 0.0592(5) Uani d . 1 1 . .
    H H12 1.0415 -0.3343 0.6271 0.071 Uiso calc R 1 1 . .
    C C13 0.98385(11) -0.46543(19) 0.57194(10) 0.0629(5) Uani d . 1 1 . .
    H H13 1.0147 -0.5178 0.5718 0.075 Uiso calc R 1 1 . .
    C C14 0.92229(11) -0.49735(17) 0.53910(11) 0.0660(6) Uani d . 1 1 . .
    H H14 0.9115 -0.5711 0.5165 0.079 Uiso calc R 1 1 . .
    C C15 0.87660(9) -0.42018(15) 0.53967(9) 0.0505(4) Uani d . 1 1 . .
    H H15 0.8350 -0.4423 0.5174 0.061 Uiso calc R 1 1 . .
    C C16 0.78884(7) -0.11043(13) 0.64328(8) 0.0364(3) Uani d . 1 1 . .
    H H16 0.7581 -0.0947 0.5938 0.044 Uiso calc R 1 1 . .
    C C17 0.75963(8) -0.19292(15) 0.68128(10) 0.0490(4) Uani d . 1 1 . .
    H H17A 0.7892 -0.2104 0.7304 0.059 Uiso calc R 1 1 . .
    H H17B 0.7481 -0.2671 0.6544 0.059 Uiso calc R 1 1 . .
    C C18 0.70199(9) -0.13326(17) 0.68491(11) 0.0585(5) Uani d . 1 1 . .
    H H18A 0.6715 -0.1204 0.6357 0.070 Uiso calc R 1 1 . .
    H H18B 0.6836 -0.1846 0.7105 0.070 Uiso calc R 1 1 . .
    C C19 0.71962(9) -0.01512(18) 0.72468(12) 0.0624(5) Uani d . 1 1 . .
    H H19A 0.6825 0.0240 0.7248 0.075 Uiso calc R 1 1 . .
    H H19B 0.7474 -0.0288 0.7752 0.075 Uiso calc R 1 1 . .
    C C20 0.75132(8) 0.06411(15) 0.68767(11) 0.0535(4) Uani d . 1 1 . .
    H H20A 0.7221 0.0850 0.6390 0.064 Uiso calc R 1 1 . .
    H H20B 0.7650 0.1369 0.7156 0.064 Uiso calc R 1 1 . .
    C C21 0.84106(6) 0.07028(12) 0.64953(7) 0.0335(3) Uani d . 1 1 . .
    C C22 0.87723(7) 0.17155(12) 0.69677(8) 0.0339(3) Uani d . 1 1 . .
    C C23 0.92160(7) 0.17261(14) 0.76717(8) 0.0420(4) Uani d . 1 1 . .
    H H23 0.9341 0.1023 0.7935 0.050 Uiso calc R 1 1 . .
    C C24 0.94731(8) 0.28065(15) 0.79802(9) 0.0476(4) Uani d . 1 1 . .
    H H24 0.9772 0.2829 0.8456 0.057 Uiso calc R 1 1 . .
    C C25 0.92886(8) 0.38464(15) 0.75866(9) 0.0460(4) Uani d . 1 1 . .
    H H25 0.9469 0.4561 0.7801 0.055 Uiso calc R 1 1 . .
    C C26 0.88421(7) 0.38502(14) 0.68819(9) 0.0422(4) Uani d . 1 1 . .
    H H26 0.8716 0.4554 0.6619 0.051 Uiso calc R 1 1 . .
    C C27 0.85910(7) 0.27729(13) 0.65836(8) 0.0359(3) Uani d . 1 1 . .
    C C28 0.79893(7) 0.13765(13) 0.57914(8) 0.0372(3) Uani d . 1 1 . .
    N N1 0.88825(6) -0.21232(12) 0.70783(7) 0.0411(3) Uani d . 1 1 . .
    N N2 0.80488(6) 0.00268(11) 0.68254(7) 0.0375(3) Uani d . 1 1 . .
    N N3 0.81272(6) 0.25411(11) 0.58899(7) 0.0435(3) Uani d . 1 1 . .
    H H3A 0.7953 0.3079 0.5567 0.052 Uiso calc R 1 1 . .
    O O1 0.81579(5) -0.16138(10) 0.50491(5) 0.0439(3) Uani d . 1 1 . .
    O O2 0.92442(6) -0.15660(11) 0.75982(6) 0.0606(4) Uani d . 1 1 . .
    O O3 0.87676(6) -0.31771(10) 0.70992(6) 0.0546(3) Uani d . 1 1 . .
    O O4 0.75833(5) 0.09239(9) 0.52555(6) 0.0476(3) Uani d . 1 1 . .
loop_
    _atom_site_aniso_label
    _atom_site_aniso_U_11
    _atom_site_aniso_U_22
    _atom_site_aniso_U_33
    _atom_site_aniso_U_12
    _atom_site_aniso_U_13
    _atom_site_aniso_U_23
    C1 0.0445(9) 0.0376(9) 0.0414(8) -0.0021(7) 0.0124(7) 0.0040(7)
    C2 0.0756(13) 0.0620(12) 0.0431(9) -0.0079(10) 0.0209(9) -0.0001(9)
    C3 0.1009(17) 0.0740(14) 0.0602(12) -0.0132(13) 0.0456(12) 0.0058(11)
    C4 0.0894(15) 0.0648(14) 0.0804(14) -0.0232(12) 0.0516(13) 0.0011(11)
    C5 0.0565(11) 0.0469(10) 0.0600(10) -0.0152(8) 0.0272(9) -0.0037(8)
    C6 0.0386(8) 0.0327(8) 0.0425(8) -0.0006(6) 0.0141(7) 0.0027(6)
    C7 0.0309(7) 0.0269(7) 0.0351(7) -0.0028(6) 0.0050(6) 0.0011(6)
    C8 0.0346(7) 0.0267(7) 0.0340(7) -0.0007(6) 0.0067(6) 0.0034(6)
    C9 0.0416(8) 0.0291(7) 0.0381(8) -0.0055(6) 0.0085(7) 0.0004(6)
    C10 0.0484(9) 0.0334(8) 0.0350(7) -0.0005(7) 0.0130(7) -0.0001(6)
    C11 0.0492(10) 0.0438(10) 0.0557(10) 0.0023(8) 0.0142(8) -0.0056(8)
    C12 0.0548(11) 0.0661(13) 0.0552(10) 0.0120(10) 0.0195(9) 0.0024(9)
    C13 0.0809(14) 0.0625(13) 0.0500(10) 0.0290(11) 0.0305(10) 0.0065(9)
    C14 0.1004(17) 0.0413(10) 0.0585(11) 0.0087(11) 0.0328(12) -0.0093(9)
    C15 0.0646(11) 0.0389(9) 0.0447(9) -0.0042(8) 0.0175(8) -0.0054(7)
    C16 0.0354(8) 0.0300(8) 0.0397(8) -0.0029(6) 0.0101(6) 0.0021(6)
    C17 0.0516(10) 0.0371(9) 0.0606(10) -0.0074(8) 0.0241(9) 0.0033(8)
    C18 0.0541(11) 0.0533(11) 0.0776(13) -0.0084(9) 0.0360(10) 0.0040(10)
    C19 0.0634(12) 0.0560(12) 0.0832(13) -0.0019(10) 0.0452(11) -0.0041(10)
    C20 0.0532(10) 0.0387(10) 0.0753(12) 0.0009(8) 0.0319(9) -0.0037(8)
    C21 0.0341(7) 0.0262(7) 0.0345(7) -0.0002(6) 0.0068(6) 0.0029(6)
    C22 0.0345(7) 0.0273(7) 0.0379(7) -0.0009(6) 0.0117(6) -0.0001(6)
    C23 0.0423(9) 0.0351(8) 0.0399(8) 0.0034(7) 0.0063(7) 0.0011(6)
    C24 0.0427(9) 0.0447(10) 0.0441(9) 0.0005(8) 0.0041(7) -0.0085(7)
    C25 0.0460(9) 0.0358(9) 0.0540(9) -0.0071(7) 0.0167(8) -0.0114(7)
    C26 0.0504(9) 0.0266(8) 0.0491(9) -0.0019(7) 0.0186(8) 0.0004(6)
    C27 0.0371(8) 0.0299(8) 0.0377(7) -0.0014(6) 0.0110(6) 0.0011(6)
    C28 0.0361(8) 0.0306(8) 0.0394(8) 0.0009(6) 0.0085(6) 0.0033(6)
    N1 0.0458(7) 0.0324(7) 0.0415(7) 0.0043(6) 0.0126(6) 0.0043(5)
    N2 0.0387(7) 0.0285(6) 0.0452(7) -0.0016(5) 0.0159(6) 0.0010(5)
    N3 0.0499(8) 0.0264(7) 0.0408(7) 0.0003(6) 0.0026(6) 0.0066(5)
    O1 0.0446(6) 0.0399(6) 0.0360(5) -0.0074(5) 0.0030(5) 0.0022(4)
    O2 0.0669(8) 0.0510(7) 0.0413(6) -0.0021(6) -0.0040(6) 0.0037(6)
    O3 0.0733(8) 0.0299(6) 0.0580(7) 0.0041(6) 0.0225(6) 0.0117(5)
    O4 0.0451(6) 0.0350(6) 0.0431(6) -0.0030(5) -0.0045(5) 0.0032(5)
_geom_special_details
;
 All esds (except the esd in the dihedral angle between two l.s. planes)
 are estimated using the full covariance matrix.  The cell esds are taken
 into account individually in the estimation of esds in distances, angles
 and torsion angles; correlations between esds in cell parameters are only
 used when they are defined by crystal symmetry.  An approximate (isotropic)
 treatment of cell esds is used for estimating esds involving l.s. planes.
;
loop_
    _geom_bond_atom_site_label_1
    _geom_bond_atom_site_label_2
    _geom_bond_site_symmetry_2
    _geom_bond_distance
    _geom_bond_publ_flag
    C1 O1 . 1.3790(19) ?
    C1 C6 . 1.384(2) ?
    C1 C2 . 1.384(2) ?
    C2 C3 . 1.372(3) ?
    C2 H2 . 0.9300 ?
    C3 C4 . 1.378(3) ?
    C3 H3 . 0.9300 ?
    C4 C5 . 1.379(3) ?
    C4 H4 . 0.9300 ?
    C5 C6 . 1.385(2) ?
    C5 H5 . 0.9300 ?
    C6 C7 . 1.505(2) ?
    C7 C8 . 1.5417(19) ?
    C7 C21 . 1.567(2) ?
    C7 H7 . 0.9800 ?
    C8 N1 . 1.5301(18) ?
    C8 C16 . 1.540(2) ?
    C8 C9 . 1.544(2) ?
    C9 O1 . 1.4499(17) ?
    C9 C10 . 1.508(2) ?
    C9 H9 . 0.9800 ?
    C10 C11 . 1.385(2) ?
    C10 C15 . 1.386(2) ?
    C11 C12 . 1.377(2) ?
    C11 H11 . 0.9300 ?
    C12 C13 . 1.376(3) ?
    C12 H12 . 0.9300 ?
    C13 C14 . 1.375(3) ?
    C13 H13 . 0.9300 ?
    C14 C15 . 1.377(3) ?
    C14 H14 . 0.9300 ?
    C15 H15 . 0.9300 ?
    C16 N2 . 1.4623(18) ?
    C16 C17 . 1.511(2) ?
    C16 H16 . 0.9800 ?
    C17 C18 . 1.527(2) ?
    C17 H17A . 0.9700 ?
    C17 H17B . 0.9700 ?
    C18 C19 . 1.518(3) ?
    C18 H18A . 0.9700 ?
    C18 H18B . 0.9700 ?
    C19 C20 . 1.514(3) ?
    C19 H19A . 0.9700 ?
    C19 H19B . 0.9700 ?
    C20 N2 . 1.464(2) ?
    C20 H20A . 0.9700 ?
    C20 H20B . 0.9700 ?
    C21 N2 . 1.4624(18) ?
    C21 C22 . 1.5080(19) ?
    C21 C28 . 1.5563(19) ?
    C22 C23 . 1.377(2) ?
    C22 C27 . 1.387(2) ?
    C23 C24 . 1.388(2) ?
    C23 H23 . 0.9300 ?
    C24 C25 . 1.379(2) ?
    C24 H24 . 0.9300 ?
    C25 C26 . 1.381(2) ?
    C25 H25 . 0.9300 ?
    C26 C27 . 1.376(2) ?
    C26 H26 . 0.9300 ?
    C27 N3 . 1.4050(19) ?
    C28 O4 . 1.2264(17) ?
    C28 N3 . 1.3454(19) ?
    N1 O3 . 1.2199(17) ?
    N1 O2 . 1.2216(17) ?
    N3 H3A . 0.8600 ?
loop_
    _geom_angle_atom_site_label_1
    _geom_angle_atom_site_label_2
    _geom_angle_atom_site_label_3
    _geom_angle_site_symmetry_1
    _geom_angle_site_symmetry_3
    _geom_angle
    _geom_angle_publ_flag
    O1 C1 C6 . . 120.19(14) ?
    O1 C1 C2 . . 118.86(15) ?
    C6 C1 C2 . . 120.91(16) ?
    C3 C2 C1 . . 119.64(18) ?
    C3 C2 H2 . . 120.2 ?
    C1 C2 H2 . . 120.2 ?
    C2 C3 C4 . . 120.33(18) ?
    C2 C3 H3 . . 119.8 ?
    C4 C3 H3 . . 119.8 ?
    C3 C4 C5 . . 119.73(18) ?
    C3 C4 H4 . . 120.1 ?
    C5 C4 H4 . . 120.1 ?
    C4 C5 C6 . . 120.89(17) ?
    C4 C5 H5 . . 119.6 ?
    C6 C5 H5 . . 119.6 ?
    C1 C6 C5 . . 118.47(15) ?
    C1 C6 C7 . . 120.39(13) ?
    C5 C6 C7 . . 121.06(14) ?
    C6 C7 C8 . . 113.75(12) ?
    C6 C7 C21 . . 113.41(11) ?
    C8 C7 C21 . . 105.04(11) ?
    C6 C7 H7 . . 108.1 ?
    C8 C7 H7 . . 108.1 ?
    C21 C7 H7 . . 108.1 ?
    N1 C8 C16 . . 106.20(11) ?
    N1 C8 C7 . . 110.35(11) ?
    C16 C8 C7 . . 104.66(11) ?
    N1 C8 C9 . . 108.50(11) ?
    C16 C8 C9 . . 111.39(12) ?
    C7 C8 C9 . . 115.35(12) ?
    O1 C9 C10 . . 110.48(12) ?
    O1 C9 C8 . . 108.02(11) ?
    C10 C9 C8 . . 118.21(12) ?
    O1 C9 H9 . . 106.5 ?
    C10 C9 H9 . . 106.5 ?
    C8 C9 H9 . . 106.5 ?
    C11 C10 C15 . . 118.49(16) ?
    C11 C10 C9 . . 124.19(14) ?
    C15 C10 C9 . . 117.32(15) ?
    C12 C11 C10 . . 120.83(17) ?
    C12 C11 H11 . . 119.6 ?
    C10 C11 H11 . . 119.6 ?
    C13 C12 C11 . . 119.90(19) ?
    C13 C12 H12 . . 120.0 ?
    C11 C12 H12 . . 120.0 ?
    C14 C13 C12 . . 120.03(18) ?
    C14 C13 H13 . . 120.0 ?
    C12 C13 H13 . . 120.0 ?
    C13 C14 C15 . . 120.03(18) ?
    C13 C14 H14 . . 120.0 ?
    C15 C14 H14 . . 120.0 ?
    C14 C15 C10 . . 120.72(18) ?
    C14 C15 H15 . . 119.6 ?
    C10 C15 H15 . . 119.6 ?
    N2 C16 C17 . . 110.04(13) ?
    N2 C16 C8 . . 102.43(11) ?
    C17 C16 C8 . . 119.42(13) ?
    N2 C16 H16 . . 108.1 ?
    C17 C16 H16 . . 108.1 ?
    C8 C16 H16 . . 108.1 ?
    C16 C17 C18 . . 109.01(14) ?
    C16 C17 H17A . . 109.9 ?
    C18 C17 H17A . . 109.9 ?
    C16 C17 H17B . . 109.9 ?
    C18 C17 H17B . . 109.9 ?
    H17A C17 H17B . . 108.3 ?
    C19 C18 C17 . . 109.99(15) ?
    C19 C18 H18A . . 109.7 ?
    C17 C18 H18A . . 109.7 ?
    C19 C18 H18B . . 109.7 ?
    C17 C18 H18B . . 109.7 ?
    H18A C18 H18B . . 108.2 ?
    C20 C19 C18 . . 110.49(15) ?
    C20 C19 H19A . . 109.6 ?
    C18 C19 H19A . . 109.6 ?
    C20 C19 H19B . . 109.6 ?
    C18 C19 H19B . . 109.6 ?
    H19A C19 H19B . . 108.1 ?
    N2 C20 C19 . . 110.06(14) ?
    N2 C20 H20A . . 109.6 ?
    C19 C20 H20A . . 109.6 ?
    N2 C20 H20B . . 109.6 ?
    C19 C20 H20B . . 109.6 ?
    H20A C20 H20B . . 108.2 ?
    N2 C21 C22 . . 113.40(12) ?
    N2 C21 C28 . . 112.27(11) ?
    C22 C21 C28 . . 101.25(11) ?
    N2 C21 C7 . . 103.15(11) ?
    C22 C21 C7 . . 114.73(11) ?
    C28 C21 C7 . . 112.45(11) ?
    C23 C22 C27 . . 119.84(13) ?
    C23 C22 C21 . . 130.92(13) ?
    C27 C22 C21 . . 109.24(12) ?
    C22 C23 C24 . . 118.71(14) ?
    C22 C23 H23 . . 120.6 ?
    C24 C23 H23 . . 120.6 ?
    C25 C24 C23 . . 120.47(14) ?
    C25 C24 H24 . . 119.8 ?
    C23 C24 H24 . . 119.8 ?
    C24 C25 C26 . . 121.47(15) ?
    C24 C25 H25 . . 119.3 ?
    C26 C25 H25 . . 119.3 ?
    C27 C26 C25 . . 117.41(14) ?
    C27 C26 H26 . . 121.3 ?
    C25 C26 H26 . . 121.3 ?
    C26 C27 C22 . . 122.11(14) ?
    C26 C27 N3 . . 128.46(14) ?
    C22 C27 N3 . . 109.43(12) ?
    O4 C28 N3 . . 126.24(14) ?
    O4 C28 C21 . . 125.52(13) ?
    N3 C28 C21 . . 108.16(12) ?
    O3 N1 O2 . . 124.03(13) ?
    O3 N1 C8 . . 116.53(12) ?
    O2 N1 C8 . . 119.25(12) ?
    C16 N2 C21 . . 106.81(11) ?
    C16 N2 C20 . . 113.42(12) ?
    C21 N2 C20 . . 116.01(12) ?
    C28 N3 C27 . . 111.91(12) ?
    C28 N3 H3A . . 124.0 ?
    C27 N3 H3A . . 124.0 ?
    C1 O1 C9 . . 114.45(11) ?
loop_
    _geom_torsion_atom_site_label_1
    _geom_torsion_atom_site_label_2
    _geom_torsion_atom_site_label_3
    _geom_torsion_atom_site_label_4
    _geom_torsion_site_symmetry_1
    _geom_torsion_site_symmetry_2
    _geom_torsion_site_symmetry_3
    _geom_torsion_site_symmetry_4
    _geom_torsion
    _geom_torsion_publ_flag
    O1 C1 C2 C3 . . . . 177.03(18) ?
    C6 C1 C2 C3 . . . . -0.9(3) ?
    C1 C2 C3 C4 . . . . 2.0(3) ?
    C2 C3 C4 C5 . . . . -1.3(4) ?
    C3 C4 C5 C6 . . . . -0.5(3) ?
    O1 C1 C6 C5 . . . . -178.74(14) ?
    C2 C1 C6 C5 . . . . -0.9(3) ?
    O1 C1 C6 C7 . . . . -2.0(2) ?
    C2 C1 C6 C7 . . . . 175.85(16) ?
    C4 C5 C6 C1 . . . . 1.5(3) ?
    C4 C5 C6 C7 . . . . -175.15(18) ?
    C1 C6 C7 C8 . . . . 17.7(2) ?
    C5 C6 C7 C8 . . . . -165.71(14) ?
    C1 C6 C7 C21 . . . . -102.30(16) ?
    C5 C6 C7 C21 . . . . 74.33(18) ?
    C6 C7 C8 N1 . . . . 129.79(13) ?
    C21 C7 C8 N1 . . . . -105.62(12) ?
    C6 C7 C8 C16 . . . . -116.34(13) ?
    C21 C7 C8 C16 . . . . 8.25(13) ?
    C6 C7 C8 C9 . . . . 6.41(17) ?
    C21 C7 C8 C9 . . . . 131.00(12) ?
    N1 C8 C9 O1 . . . . -167.40(11) ?
    C16 C8 C9 O1 . . . . 76.04(14) ?
    C7 C8 C9 O1 . . . . -43.05(16) ?
    N1 C8 C9 C10 . . . . -41.10(17) ?
    C16 C8 C9 C10 . . . . -157.65(13) ?
    C7 C8 C9 C10 . . . . 83.25(16) ?
    O1 C9 C10 C11 . . . . 93.16(18) ?
    C8 C9 C10 C11 . . . . -31.9(2) ?
    O1 C9 C10 C15 . . . . -86.82(16) ?
    C8 C9 C10 C15 . . . . 148.08(14) ?
    C15 C10 C11 C12 . . . . -0.8(3) ?
    C9 C10 C11 C12 . . . . 179.26(16) ?
    C10 C11 C12 C13 . . . . 0.4(3) ?
    C11 C12 C13 C14 . . . . 0.2(3) ?
    C12 C13 C14 C15 . . . . -0.4(3) ?
    C13 C14 C15 C10 . . . . 0.1(3) ?
    C11 C10 C15 C14 . . . . 0.5(2) ?
    C9 C10 C15 C14 . . . . -179.52(16) ?
    N1 C8 C16 N2 . . . . 86.17(12) ?
    C7 C8 C16 N2 . . . . -30.59(13) ?
    C9 C8 C16 N2 . . . . -155.88(11) ?
    N1 C8 C16 C17 . . . . -35.65(17) ?
    C7 C8 C16 C17 . . . . -152.41(13) ?
    C9 C8 C16 C17 . . . . 82.30(16) ?
    N2 C16 C17 C18 . . . . 58.08(17) ?
    C8 C16 C17 C18 . . . . 176.04(14) ?
    C16 C17 C18 C19 . . . . -57.7(2) ?
    C17 C18 C19 C20 . . . . 56.6(2) ?
    C18 C19 C20 N2 . . . . -55.2(2) ?
    C6 C7 C21 N2 . . . . 141.84(12) ?
    C8 C7 C21 N2 . . . . 17.04(13) ?
    C6 C7 C21 C22 . . . . -94.34(14) ?
    C8 C7 C21 C22 . . . . 140.86(12) ?
    C6 C7 C21 C28 . . . . 20.67(16) ?
    C8 C7 C21 C28 . . . . -104.13(13) ?
    N2 C21 C22 C23 . . . . 57.8(2) ?
    C28 C21 C22 C23 . . . . 178.28(16) ?
    C7 C21 C22 C23 . . . . -60.4(2) ?
    N2 C21 C22 C27 . . . . -121.55(13) ?
    C28 C21 C22 C27 . . . . -1.08(15) ?
    C7 C21 C22 C27 . . . . 120.27(13) ?
    C27 C22 C23 C24 . . . . -0.1(2) ?
    C21 C22 C23 C24 . . . . -179.42(15) ?
    C22 C23 C24 C25 . . . . -0.3(3) ?
    C23 C24 C25 C26 . . . . 0.6(3) ?
    C24 C25 C26 C27 . . . . -0.5(2) ?
    C25 C26 C27 C22 . . . . 0.1(2) ?
    C25 C26 C27 N3 . . . . 178.80(15) ?
    C23 C22 C27 C26 . . . . 0.2(2) ?
    C21 C22 C27 C26 . . . . 179.63(14) ?
    C23 C22 C27 N3 . . . . -178.70(14) ?
    C21 C22 C27 N3 . . . . 0.74(17) ?
    N2 C21 C28 O4 . . . . -54.7(2) ?
    C22 C21 C28 O4 . . . . -175.92(15) ?
    C7 C21 C28 O4 . . . . 61.14(19) ?
    N2 C21 C28 N3 . . . . 122.35(14) ?
    C22 C21 C28 N3 . . . . 1.08(16) ?
    C7 C21 C28 N3 . . . . -121.86(14) ?
    C16 C8 N1 O3 . . . . 83.56(15) ?
    C7 C8 N1 O3 . . . . -163.55(13) ?
    C9 C8 N1 O3 . . . . -36.28(17) ?
    C16 C8 N1 O2 . . . . -91.57(15) ?
    C7 C8 N1 O2 . . . . 21.31(19) ?
    C9 C8 N1 O2 . . . . 148.59(14) ?
    C17 C16 N2 C21 . . . . 171.62(12) ?
    C8 C16 N2 C21 . . . . 43.60(13) ?
    C17 C16 N2 C20 . . . . -59.32(17) ?
    C8 C16 N2 C20 . . . . 172.66(12) ?
    C22 C21 N2 C16 . . . . -162.76(11) ?
    C28 C21 N2 C16 . . . . 83.23(14) ?
    C7 C21 N2 C16 . . . . -38.06(13) ?
    C22 C21 N2 C20 . . . . 69.69(16) ?
    C28 C21 N2 C20 . . . . -44.32(17) ?
    C7 C21 N2 C20 . . . . -165.61(12) ?
    C19 C20 N2 C16 . . . . 57.37(19) ?
    C19 C20 N2 C21 . . . . -178.43(14) ?
    O4 C28 N3 C27 . . . . 176.25(15) ?
    C21 C28 N3 C27 . . . . -0.72(18) ?
    C26 C27 N3 C28 . . . . -178.79(16) ?
    C22 C27 N3 C28 . . . . 0.01(18) ?
    C6 C1 O1 C9 . . . . -40.2(2) ?
    C2 C1 O1 C9 . . . . 141.90(16) ?
    C10 C9 O1 C1 . . . . -69.57(16) ?
    C8 C9 O1 C1 . . . . 61.14(16) ?
loop_
    _geom_hbond_atom_site_label_D
    _geom_hbond_atom_site_label_H
    _geom_hbond_atom_site_label_A
    _geom_hbond_site_symmetry_A
    _geom_hbond_distance_DH
    _geom_hbond_distance_HA
    _geom_hbond_distance_DA
    _geom_hbond_angle_DHA
    C16 H16 O4 . 0.98 2.50 3.1394(18) 123
    N3 H3A O4 7_656 0.86 1.97 2.8218(17) 168
_iucr_refine_instructions_details
;
TITL MSC5 in C2/c
CELL  0.71073  23.2940  11.2517  19.7702   90.000  112.659   90.000
ZERR     8.00   0.0013   0.0007   0.0010    0.000    0.003    0.000
LATT   7
SYMM  - X,   Y, 1/2 - Z
SFAC  C    H    N    O
UNIT  224  200  24   32
MERG   2
FMAP   2
PLAN   25
L.S.   10
BOND $H
ACTA 50
CONF
SIZE 0.20 0.25 0.30
WGHT    0.050500    2.441000
FVAR       0.04780
C1    1    0.856094   -0.074569    0.500759    11.00000    0.04450    0.03761 =
         0.04140    0.00402    0.01236   -0.00212
C2    1    0.860237   -0.052643    0.433906    11.00000    0.07560    0.06196 =
         0.04310   -0.00009    0.02087   -0.00794
AFIX  43
H2    2    0.837583   -0.098462    0.393192    11.00000   -1.20000
AFIX   0
C3    1    0.897938    0.037031    0.428020    11.00000    0.10091    0.07397 =
         0.06022    0.00576    0.04561   -0.01325
AFIX  43
H3    2    0.899833    0.053568    0.382837    11.00000   -1.20000
AFIX   0
C4    1    0.933020    0.102739    0.488727    11.00000    0.08935    0.06484 =
         0.08041    0.00110    0.05161   -0.02323
AFIX  43
H4    2    0.959181    0.162409    0.484778    11.00000   -1.20000
AFIX   0
C5    1    0.929171    0.079640    0.555363    11.00000    0.05646    0.04686 =
         0.05995   -0.00369    0.02717   -0.01523
AFIX  43
H5    2    0.953125    0.123716    0.596323    11.00000   -1.20000
AFIX   0
C6    1    0.890127   -0.008283    0.562099    11.00000    0.03859    0.03270 =
         0.04252    0.00270    0.01411   -0.00059
C7    1    0.881973   -0.027393    0.633242    11.00000    0.03090    0.02690 =
         0.03507    0.00114    0.00504   -0.00279
AFIX  13
H7    2    0.923220   -0.026244    0.673069    11.00000   -1.20000
AFIX   0
C8    1    0.850395   -0.146258    0.636962    11.00000    0.03460    0.02670 =
         0.03401    0.00345    0.00670   -0.00075
C9    1    0.839045   -0.231187    0.571693    11.00000    0.04160    0.02910 =
         0.03812    0.00036    0.00852   -0.00549
AFIX  13
H9    2    0.805132   -0.284278    0.569881    11.00000   -1.20000
AFIX   0
C10   1    0.891890   -0.309871    0.573026    11.00000    0.04837    0.03341 =
         0.03503   -0.00013    0.01301   -0.00047
C11   1    0.954122   -0.278715    0.605256    11.00000    0.04921    0.04379 =
         0.05569   -0.00558    0.01418    0.00229
AFIX  43
H11   2    0.965153   -0.204655    0.627362    11.00000   -1.20000
AFIX   0
C12   1    0.999849   -0.355994    0.604979    11.00000    0.05480    0.06612 =
         0.05515    0.00236    0.01950    0.01199
AFIX  43
H12   2    1.041489   -0.334285    0.627086    11.00000   -1.20000
AFIX   0
C13   1    0.983848   -0.465434    0.571936    11.00000    0.08094    0.06253 =
         0.04999    0.00651    0.03053    0.02900
AFIX  43
H13   2    1.014698   -0.517808    0.571827    11.00000   -1.20000
AFIX   0
C14   1    0.922290   -0.497350    0.539099    11.00000    0.10036    0.04126 =
         0.05848   -0.00932    0.03276    0.00870
AFIX  43
H14   2    0.911495   -0.571095    0.516491    11.00000   -1.20000
AFIX   0
C15   1    0.876600   -0.420181    0.539666    11.00000    0.06457    0.03886 =
         0.04472   -0.00535    0.01747   -0.00424
AFIX  43
H15   2    0.835031   -0.442310    0.517424    11.00000   -1.20000
AFIX   0
C16   1    0.788841   -0.110432    0.643281    11.00000    0.03539    0.03000 =
         0.03972    0.00210    0.01009   -0.00287
AFIX  13
H16   2    0.758113   -0.094696    0.593827    11.00000   -1.20000
AFIX   0
C17   1    0.759633   -0.192919    0.681281    11.00000    0.05164    0.03706 =
         0.06057    0.00334    0.02412   -0.00741
AFIX  23
H17A  2    0.789207   -0.210369    0.730407    11.00000   -1.20000
H17B  2    0.748070   -0.267115    0.654443    11.00000   -1.20000
AFIX   0
C18   1    0.701993   -0.133255    0.684905    11.00000    0.05412    0.05333 =
         0.07757    0.00400    0.03596   -0.00845
AFIX  23
H18A  2    0.671462   -0.120383    0.635669    11.00000   -1.20000
H18B  2    0.683572   -0.184562    0.710506    11.00000   -1.20000
AFIX   0
C19   1    0.719618   -0.015119    0.724683    11.00000    0.06344    0.05599 =
         0.08320   -0.00410    0.04520   -0.00193
AFIX  23
H19A  2    0.682535    0.023964    0.724785    11.00000   -1.20000
H19B  2    0.747379   -0.028753    0.775178    11.00000   -1.20000
AFIX   0
C20   1    0.751319    0.064111    0.687672    11.00000    0.05318    0.03866 =
         0.07527   -0.00368    0.03190    0.00093
AFIX  23
H20A  2    0.722104    0.084991    0.638957    11.00000   -1.20000
H20B  2    0.764993    0.136867    0.715596    11.00000   -1.20000
AFIX   0
C21   1    0.841064    0.070280    0.649527    11.00000    0.03410    0.02616 =
         0.03450    0.00290    0.00677   -0.00019
C22   1    0.877227    0.171554    0.696767    11.00000    0.03448    0.02725 =
         0.03792   -0.00007    0.01168   -0.00092
C23   1    0.921598    0.172612    0.767167    11.00000    0.04227    0.03513 =
         0.03989    0.00110    0.00627    0.00337
AFIX  43
H23   2    0.934088    0.102314    0.793517    11.00000   -1.20000
AFIX   0
C24   1    0.947311    0.280653    0.798022    11.00000    0.04269    0.04467 =
         0.04414   -0.00848    0.00410    0.00045
AFIX  43
H24   2    0.977195    0.282919    0.845578    11.00000   -1.20000
AFIX   0
C25   1    0.928856    0.384638    0.758660    11.00000    0.04598    0.03577 =
         0.05396   -0.01139    0.01667   -0.00708
AFIX  43
H25   2    0.946884    0.456097    0.780057    11.00000   -1.20000
AFIX   0
C26   1    0.884211    0.385023    0.688190    11.00000    0.05037    0.02659 =
         0.04912    0.00041    0.01859   -0.00187
AFIX  43
H26   2    0.871602    0.455354    0.661907    11.00000   -1.20000
AFIX   0
C27   1    0.859096    0.277294    0.658357    11.00000    0.03710    0.02986 =
         0.03771    0.00111    0.01098   -0.00139
C28   1    0.798926    0.137652    0.579142    11.00000    0.03612    0.03055 =
         0.03938    0.00330    0.00846    0.00095
N1    3    0.888254   -0.212315    0.707830    11.00000    0.04576    0.03237 =
         0.04148    0.00425    0.01265    0.00425
N2    3    0.804883    0.002679    0.682536    11.00000    0.03867    0.02851 =
         0.04524    0.00104    0.01593   -0.00163
N3    3    0.812723    0.254113    0.588995    11.00000    0.04995    0.02644 =
         0.04079    0.00662    0.00261    0.00031
AFIX  43
H3A   2    0.795250    0.307923    0.556704    11.00000   -1.20000
AFIX   0
O1    4    0.815794   -0.161384    0.504914    11.00000    0.04459    0.03988 =
         0.03603    0.00223    0.00302   -0.00737
O2    4    0.924423   -0.156595    0.759822    11.00000    0.06687    0.05104 =
         0.04129    0.00374   -0.00405   -0.00213
O3    4    0.876760   -0.317710    0.709923    11.00000    0.07327    0.02995 =
         0.05795    0.01175    0.02253    0.00411
O4    4    0.758333    0.092388    0.525551    11.00000    0.04507    0.03505 =
         0.04310    0.00319   -0.00453   -0.00299
HKLF 4
REM  MSC5 in C2/c
REM R1 =  0.0456 for   3892 Fo > 4sig(Fo)  and  0.0751 for all   5804 data
REM    316 parameters refined using      0 restraints
END
WGHT      0.0487      2.4720
REM Highest difference peak  0.222,  deepest hole -0.221,  1-sigma level  0.048
Q1    1   0.8845  0.2177  0.6735  11.00000  0.05    0.22
Q2    1   0.8240  0.1012  0.6124  11.00000  0.05    0.22
Q3    1   0.8219 -0.1266  0.6374  11.00000  0.05    0.22
Q4    1   0.8617  0.1161  0.6766  11.00000  0.05    0.21
Q5    1   0.8676 -0.0952  0.6329  11.00000  0.05    0.21
Q6    1   0.8866  0.1754  0.7355  11.00000  0.05    0.19
Q7    1   0.8697 -0.1646  0.6697  11.00000  0.05    0.19
Q8    1   0.8554  0.0230  0.6283  11.00000  0.05    0.18
Q9    1   0.9560 -0.5004  0.5894  11.00000  0.05    0.17
Q10   1   0.9304  0.2319  0.7792  11.00000  0.05    0.17
Q11   1   0.9046  0.3824  0.7298  11.00000  0.05    0.16
Q12   1   0.8647  0.3248  0.6744  11.00000  0.05    0.16
Q13   1   1.0003  0.2806  0.8405  11.00000  0.05    0.16
Q14   1   0.8801 -0.0825  0.4716  11.00000  0.05    0.16
Q15   1   0.8428 -0.1884  0.6110  11.00000  0.05    0.16
Q16   1   0.8299  0.2732  0.6285  11.00000  0.05    0.15
Q17   1   0.7919 -0.2569  0.5424  11.00000  0.05    0.15
Q18   1   0.8923 -0.1607  0.7474  11.00000  0.05    0.15
Q19   1   0.9542 -0.1639  0.8045  11.00000  0.05    0.15
Q20   1   0.8960 -0.0259  0.4358  11.00000  0.05    0.15
Q21   1   0.9237  0.3296  0.7775  11.00000  0.05    0.15
Q22   1   0.6487 -0.1206  0.5893  11.00000  0.05    0.15
Q23   1   0.7766 -0.1009  0.5599  11.00000  0.05    0.15
Q24   1   0.9211 -0.2853  0.5636  11.00000  0.05    0.15
Q25   1   0.8550  0.0250  0.4136  11.00000  0.05    0.14
;
