# Supplementary material for: 6a-Nitro-6-phenyl-6,6a,6b,7,8,9,10,12a-octa­hydro­spiro­[chromeno[3,4-a]indol­izine-12,3′-indolin]-2′-one
Source: Acta Crystallogr Sect E Struct Rep Online. 2013 May 31;69(Pt 6):o993. doi: 10.1107/S1600536813014062 (PMC3685125; doi:10.1107/S1600536813014062)
Supplement: Supplementary file 2 [file e-69-0o993-Isup2.hkl]

#
# h,k,l, Fc-squared, Fo-squared, sigma(Fo-squared) and status flag
#
data_I
_shelx_title ' MSC5 in C2/c'
_shelx_refln_list_code          4
_shelx_F_calc_maximum      549.75
_exptl_crystal_F_000      1968.00
_reflns_d_resolution_high  0.7499
 
loop_
 _symmetry_equiv_pos_as_xyz
 'x, y, z'
 '-x, y, -z+1/2'
 'x+1/2, y+1/2, z'
 '-x+1/2, y+1/2, -z+1/2'
 '-x, -y, -z'
 'x, -y, z-1/2'
 '-x+1/2, -y+1/2, -z'
 'x+1/2, -y+1/2, z-1/2'
 
_cell_length_a    23.2940
_cell_length_b    11.2517
_cell_length_c    19.7702
_cell_angle_alpha  90.000
_cell_angle_beta  112.659
_cell_angle_gamma  90.000
 
_shelx_F_squared_multiplier     1.000
 
loop_
 _refln_index_h
 _refln_index_k
 _refln_index_l
 _refln_F_squared_calc
 _refln_F_squared_meas
 _refln_F_squared_sigma
 _refln_observed_status
   2   0   0    18958.81    18739.95    522.76 o
   4   0   0    76962.35    75706.48   2090.49 o
   6   0   0    20438.01    22540.38    735.86 o
   8   0   0     1951.51     2155.94     88.68 o
  10   0   0      465.73      419.45     14.37 o
  12   0   0      881.63      995.85     29.39 o
  14   0   0       67.59      102.39      9.13 o
  16   0   0     9331.48     9507.05    250.22 o
  18   0   0       79.66       49.72     13.15 o
  20   0   0      372.72      295.55     30.95 o
  22   0   0     2254.77     2188.20    153.17 o
  24   0   0       43.65       56.89     35.01 o
  26   0   0      897.15     1006.57     96.28 o
  28   0   0       54.23       74.40     43.76 o
   1   1   0    13541.99    14256.82    602.06 o
   3   1   0    69674.35    66436.72   1276.67 o
   5   1   0     4121.66     3748.01     91.23 o
   7   1   0     2410.85     2296.59     51.78 o
   9   1   0     1833.72     1958.56     37.57 o
  11   1   0       27.25       37.07      3.94 o
  13   1   0      130.32      142.53      6.58 o
  15   1   0        4.36       -1.79      4.67 o
  17   1   0      126.80      106.84      8.89 o
  19   1   0       20.98       15.98      9.46 o
  21   1   0      116.99       98.57     25.30 o
  23   1   0      985.63     1018.87     64.99 o
  25   1   0      219.14      205.23     32.38 o
  27   1   0        7.48        6.56     24.76 o
   0   2   0      991.94     1076.07     42.99 o
   2   2   0     1120.26     1165.59     44.79 o
   4   2   0      786.87      682.24     22.20 o
   6   2   0     5495.60     5326.86    114.07 o
   8   2   0     4324.53     4107.11     82.24 o
  10   2   0      931.69      985.19     22.79 o
  12   2   0      509.36      510.82     14.77 o
  14   2   0      761.39      757.76     21.06 o
  16   2   0      182.93      197.13     10.73 o
  18   2   0       61.27       45.84      8.13 o
  20   2   0       21.44       -0.60      8.13 o
  22   2   0      502.26      493.60     35.37 o
  24   2   0        1.73        4.38     21.66 o
  26   2   0        0.19      -18.67     23.06 o
  28   2   0        0.64      -10.94     24.76 o
   1   3   0      221.90      224.27      8.75 o
   3   3   0      136.89      146.16     11.76 o
   5   3   0     5497.12     5726.85    130.32 o
   7   3   0    12860.77    12488.27    274.93 o
   9   3   0     3814.75     3831.74     88.09 o
  11   3   0      301.45      278.07     11.67 o
  13   3   0     7405.79     7032.06    158.66 o
  15   3   0      130.33      109.81     10.21 o
  17   3   0      529.98      500.88     21.19 o
  19   3   0     1515.38     1443.84     42.48 o
  21   3   0      207.48      178.80     21.17 o
  23   3   0       47.59       76.51     41.58 o
  25   3   0        1.37        2.19     24.07 o
  27   3   0        4.52       -6.56     24.76 o
   0   4   0      641.81      643.36     27.85 o
   2   4   0      550.86      571.34     30.63 o
   4   4   0     1742.93     1837.57     55.70 o
   6   4   0     1849.80     1909.42     46.69 o
   8   4   0      202.85      103.21      6.91 o
  10   4   0       62.41       27.89      6.20 o
  12   4   0     1392.21     1311.79     34.20 o
  14   4   0     4067.97     3788.09     95.21 o
  16   4   0      339.62      340.84     17.96 o
  18   4   0      441.23      377.09     20.68 o
  20   4   0       31.64       45.28     14.10 o
  22   4   0      253.78      308.76     26.87 o
  24   4   0      272.18      253.91     34.04 o
  26   4   0        0.42        9.27     26.17 o
   1   5   0      775.36      806.12     26.26 o
   3   5   0     1655.95     1789.29     72.67 o
   5   5   0     2769.61     2944.34     75.99 o
   7   5   0      687.71      773.42     21.94 o
   9   5   0     2445.83     2419.50     75.27 o
  11   5   0     5119.95     5269.14    155.85 o
  13   5   0     2936.23     2798.90     78.07 o
  15   5   0        7.80        3.43      8.46 o
  17   5   0      918.62      864.70     32.45 o
  19   5   0      133.97      134.07     21.01 o
  21   5   0      314.23      295.49     25.75 o
  23   5   0      109.12      118.87     39.39 o
  25   5   0      343.72      302.54     37.14 o
  27   5   0       64.63      109.41     48.14 o
   0   6   0     1909.11     2283.45     92.68 o
   2   6   0     1404.37     1431.74     49.65 o
   4   6   0     1382.65     1412.90     60.28 o
   6   6   0      236.85      314.10     13.08 o
   8   6   0      253.12      227.40     10.46 o
  10   6   0    12178.03    11737.35    337.21 o
  12   6   0      691.33      639.42     27.85 o
  14   6   0       26.30       11.45     11.59 o
  16   6   0      127.51      128.54     25.41 o
  18   6   0        5.40        2.06     13.33 o
  20   6   0      224.52      224.69     23.50 o
  22   6   0        0.11        0.22     15.88 o
  24   6   0        0.17        7.00     26.26 o
  26   6   0      179.16      218.47     35.49 o
   1   7   0      556.73      624.15     22.37 o
   3   7   0      713.40      779.83     31.14 o
   5   7   0       14.91       -2.28      3.67 o
   7   7   0      295.03      285.49     13.85 o
   9   7   0       76.32       57.56      7.25 o
  11   7   0       51.60       69.21     20.44 o
  13   7   0     4507.68     4179.96    151.52 o
  15   7   0      756.19      776.04     39.53 o
  17   7   0       70.91       64.64     19.94 o
  19   7   0       21.34       11.74     14.74 o
  21   7   0      245.70      234.13     25.01 o
  23   7   0        7.10       16.13     17.32 o
  25   7   0        8.02       21.88     26.26 o
   0   8   0       53.93       47.29     10.50 o
   2   8   0      226.78      284.79     19.52 o
   4   8   0     1459.55     1579.57     57.23 o
   6   8   0      580.33      584.25     28.14 o
   8   8   0     6894.16     6479.39    182.03 o
  10   8   0     3316.22     3227.00    114.30 o
  12   8   0      405.77      429.86     27.79 o
  14   8   0      354.80      414.14     28.56 o
  16   8   0       45.13       18.96     17.19 o
  18   8   0       24.98       26.70     15.88 o
  20   8   0      107.97      115.84     20.21 o
  22   8   0       20.57       -1.35     19.94 o
  24   8   0       19.05       15.32     21.66 o
   1   9   0     2481.56     2531.21     86.73 o
   3   9   0       41.12       30.20      9.01 o
   5   9   0      769.62      700.98     28.10 o
   7   9   0       58.32       39.74     12.13 o
   9   9   0     2376.56     2270.10     83.31 o
  11   9   0      228.29      211.99     23.06 o
  13   9   0      395.94      457.35     37.14 o
  15   9   0      243.79      249.07     29.28 o
  17   9   0       14.47       24.07     18.57 o
  19   9   0      390.07      415.02     45.95 o
  21   9   0       41.86       49.60     23.06 o
   0  10   0      482.64      573.31     52.52 o
   2  10   0        0.75        2.19     12.38 o
   4  10   0        0.93      -10.50     10.50 o
   6  10   0     3977.75     3895.65    130.34 o
   8  10   0      352.83      341.36     43.76 o
  10  10   0       41.01       23.34     13.67 o
  12  10   0      377.38      384.07     32.38 o
  14  10   0      216.88      199.33     26.17 o
  16  10   0       16.58       17.11     16.81 o
  18  10   0      159.44      131.06     26.17 o
  20  10   0       52.59       53.68     23.06 o
   1  11   0      107.01      109.59     18.57 o
   3  11   0      412.37      398.30     30.95 o
   5  11   0      643.08      695.85     61.27 o
   7  11   0      465.38      336.98     43.76 o
   9  11   0       92.52       65.65     26.26 o
  11  11   0        8.89        8.75     21.88 o
  13  11   0       24.16       48.14     26.26 o
  15  11   0      114.50      135.67     39.39 o
  17  11   0       77.84       91.90     35.01 o
   0  12   0      811.89      853.40     70.02 o
   2  12   0      280.14      321.68     30.95 o
   4  12   0      143.81      175.06     35.01 o
   6  12   0        4.67        4.38     21.88 o
   8  12   0      152.18      157.55     35.01 o
  10  12   0       13.69        4.38     21.88 o
  12  12   0      263.74      205.69     43.76 o
  14  12   0        0.50      -26.26     26.26 o
   1  13   0      474.75      517.94     78.78 o
   3  13   0      693.52      634.58     65.65 o
   5  13   0       38.18       52.52     30.63 o
   7  13   0      106.20      126.92     35.01 o
   9  13   0       73.91       87.53     35.01 o
  11  13   0      165.57      227.57     43.76 o
   0  14   0      157.54      240.70     43.76 o
   2  14   0       20.22       39.39     30.63 o
   4  14   0        0.02       35.01     30.63 o
   6  14   0      202.87      345.74     52.52 o
   8  14   0       65.73       74.40     35.01 o
 -29   1   1      100.05       92.32     37.20 o
 -27   1   1       53.72       77.85     29.28 o
 -25   1   1        8.77       21.88     21.66 o
 -23   1   1        5.44       41.58     21.66 o
 -21   1   1        1.79      -14.74     14.74 o
 -19   1   1      552.51      470.00     18.61 o
 -17   1   1      376.55      336.48     13.36 o
 -15   1   1     2075.47     2028.81     41.18 o
 -13   1   1       91.30       74.47      4.79 o
 -11   1   1      232.45      238.34      7.58 o
  -9   1   1    13943.59    14002.76    252.88 o
  -7   1   1     7390.04     7601.29    273.78 o
  -5   1   1    17373.83    17209.60    407.15 o
  -3   1   1     8827.53     8537.40    167.40 o
  -1   1   1     8857.58     8834.58    182.43 o
   1   1   1     4663.16     4435.75     89.68 o
   3   1   1     1031.98      956.39     22.49 o
   5   1   1     1504.81     1614.06     32.58 o
   7   1   1      240.79      208.65      6.42 o
   9   1   1     1157.66     1109.91     22.21 o
  11   1   1      381.59      493.43     14.24 o
  13   1   1        0.06        0.51      3.82 o
  15   1   1      812.16      866.35     20.94 o
  17   1   1     1687.75     1685.85     43.69 o
  19   1   1      133.10      107.17     11.70 o
  21   1   1       37.77       45.10     18.42 o
  23   1   1       37.81       34.14     23.06 o
  25   1   1        6.95       28.45     24.76 o
  27   1   1       12.22        8.75     27.85 o
 -28   2   1      341.76      385.92     43.32 o
 -26   2   1      338.93      352.64     40.23 o
 -24   2   1        2.61        4.38     21.66 o
 -22   2   1      100.90       92.02     19.90 o
 -20   2   1      127.56      128.11     12.83 o
 -18   2   1      163.27      136.75     10.32 o
 -16   2   1       59.37       55.31      7.64 o
 -14   2   1      899.47      908.44     24.18 o
 -12   2   1      126.68      171.80      7.72 o
 -10   2   1      136.64      132.67      6.88 o
  -8   2   1      322.03      318.50     10.66 o
  -6   2   1    12681.79    12023.57    249.72 o
  -4   2   1    24812.35    24940.58    533.20 o
  -2   2   1     3907.73     3879.72    103.66 o
   0   2   1     4880.61     4672.04    127.66 o
   2   2   1       30.95       44.58      2.27 o
   4   2   1    12046.01    12370.79    232.00 o
   6   2   1       12.86       12.73      3.33 o
   8   2   1    17741.23    17329.77    359.75 o
  10   2   1      555.94      436.49     12.75 o
  12   2   1      212.94      162.54      7.81 o
  14   2   1      246.66      237.09     11.99 o
  16   2   1      678.78      654.58     21.30 o
  18   2   1      280.66      321.57     14.72 o
  20   2   1      230.23      242.75     18.26 o
  22   2   1       93.17       58.86     19.90 o
  24   2   1      739.45      821.28     58.80 o
  26   2   1      268.72      260.88     37.14 o
 -27   3   1       31.00       23.68     26.17 o
 -25   3   1      375.96      432.51     43.32 o
 -23   3   1     1308.69     1422.55     80.46 o
 -21   3   1       21.34       27.25      9.80 o
 -19   3   1      128.48      117.48     10.25 o
 -17   3   1      112.30       97.13      8.23 o
 -15   3   1     2405.32     2401.93     58.39 o
 -13   3   1     1822.11     1746.95     40.67 o
 -11   3   1     6798.21     6940.24    155.90 o
  -9   3   1       73.62       73.89      8.48 o
  -7   3   1     3751.29     3753.62     84.77 o
  -5   3   1    18689.03    19387.64    414.05 o
  -3   3   1      923.70      866.94     29.40 o
  -1   3   1     5625.71     5531.50    303.34 o
   1   3   1      195.10      162.66     19.77 o
   3   3   1     4429.73     4068.15    129.29 o
   5   3   1    42435.60    43179.86    925.90 o
   7   3   1      894.80      791.97     20.06 o
   9   3   1      143.82      121.61      7.28 o
  11   3   1     3571.41     3588.98     82.89 o
  13   3   1     1469.63     1348.85     35.74 o
  15   3   1       12.88        2.03      7.46 o
  17   3   1     1198.53     1195.35     36.96 o
  19   3   1        0.06       -3.89     11.46 o
  21   3   1     1016.67     1023.61     63.38 o
  23   3   1       21.49       25.67     23.06 o
  25   3   1      187.34      190.40     34.04 o
  27   3   1       44.65       31.41     26.17 o
 -28   4   1        0.03        0.00     37.20 o
 -26   4   1       16.05       27.29     26.17 o
 -24   4   1      349.83      357.88     38.59 o
 -22   4   1        1.73       -5.20     14.16 o
 -20   4   1      638.43      628.19     31.02 o
 -18   4   1      196.44      171.21     14.39 o
 -16   4   1      283.12      301.03     15.52 o
 -14   4   1     1401.80     1378.23     38.90 o
 -12   4   1     3345.72     3247.26     81.96 o
 -10   4   1    15500.59    16055.36    382.71 o
  -8   4   1      245.47      180.76      9.17 o
  -6   4   1     5798.76     6724.85    175.57 o
  -4   4   1     2215.65     2345.19     91.25 o
  -2   4   1     1411.87     1599.35     60.40 o
   0   4   1     2053.92     2089.59     72.69 o
   2   4   1     7148.52     6851.40    265.27 o
   4   4   1     7232.77     7828.71    222.86 o
   6   4   1     1398.31     1251.99     28.90 o
   8   4   1      765.33      938.89     28.53 o
  10   4   1      556.76      527.11     18.70 o
  12   4   1     3476.90     3619.62     84.55 o
  14   4   1     1192.19     1228.72     36.85 o
  16   4   1       11.61        1.39     14.74 o
  18   4   1     1425.17     1449.31     52.82 o
  20   4   1      858.92      935.31     46.13 o
  22   4   1      115.71      139.26     52.52 o
  24   4   1       20.68        1.75     23.06 o
  26   4   1       68.98       43.76     27.85 o
 -27   5   1       17.87      -19.69     24.76 o
 -25   5   1      434.71      496.63     46.42 o
 -23   5   1      150.01      175.86     22.46 o
 -21   5   1      294.89      272.62     23.37 o
 -19   5   1      104.52       89.69     12.81 o
 -17   5   1        0.53       -8.46      8.46 o
 -15   5   1       70.29       66.64     10.83 o
 -13   5   1     5990.48     5931.66    175.46 o
 -11   5   1     1723.97     1795.35     58.89 o
  -9   5   1    10119.81    10038.48    287.61 o
  -7   5   1     1271.44     1435.69     37.87 o
  -5   5   1      918.77      943.05     41.69 o
  -3   5   1     4173.40     4381.30    138.66 o
  -1   5   1     2465.24     2639.51     84.97 o
   1   5   1      328.77      352.96     19.94 o
   3   5   1     2114.67     2217.66     75.72 o
   5   5   1      574.69      712.37     30.97 o
   7   5   1       38.65       44.43      5.03 o
   9   5   1      179.67      139.13     11.11 o
  11   5   1       61.79       68.22      8.41 o
  13   5   1      279.10      260.55     16.46 o
  15   5   1      307.74      295.28     16.75 o
  17   5   1      435.06      416.01     20.99 o
  19   5   1       95.28       90.86     15.08 o
  21   5   1      576.98      570.73     35.97 o
  23   5   1      111.30      122.08     29.28 o
  25   5   1       13.17       19.69     24.76 o
 -26   6   1        4.17        8.75     24.76 o
 -24   6   1      231.46      262.78     28.56 o
 -22   6   1      192.79      235.80     25.01 o
 -20   6   1       16.08       -1.19     15.75 o
 -18   6   1      467.85      464.39     31.10 o
 -16   6   1      190.85      131.24     19.59 o
 -14   6   1      481.00      471.87     28.56 o
 -12   6   1      529.87      497.79     27.16 o
 -10   6   1       26.63       27.28     14.53 o
  -8   6   1      469.40      480.96     17.39 o
  -6   6   1      161.72      170.95     13.16 o
  -4   6   1      380.30      392.64     18.42 o
  -2   6   1       86.40      113.26      7.43 o
   0   6   1      409.40      428.62     25.98 o
   2   6   1       80.54       39.69     10.39 o
   4   6   1     2453.31     2683.16     70.67 o
   6   6   1      171.30      250.95     10.01 o
   8   6   1      714.21      652.88     21.85 o
  10   6   1       23.80       18.14      8.33 o
  12   6   1      175.79      140.95     13.13 o
  14   6   1      260.46      216.53     17.30 o
  16   6   1      129.61      164.06     18.42 o
  18   6   1       26.51       25.51     12.22 o
  20   6   1      202.38      157.43     20.96 o
  22   6   1      149.20      148.30     22.58 o
  24   6   1        4.99       -2.92     23.06 o
 -25   7   1      106.48      150.70     43.76 o
 -23   7   1      130.85      131.10     22.46 o
 -21   7   1       15.83       23.74     19.16 o
 -19   7   1        6.45       14.81     14.74 o
 -17   7   1     2333.60     2185.99     84.89 o
 -15   7   1      547.67      588.06     33.63 o
 -13   7   1        1.14       12.12     11.59 o
 -11   7   1      139.93      154.94     16.71 o
  -9   7   1      157.58      128.75     11.01 o
  -7   7   1       12.02       -3.32      3.53 o
  -5   7   1     1212.04     1301.60     47.12 o
  -3   7   1       53.30       32.25      6.37 o
  -1   7   1    13843.84    15277.41    417.65 o
   1   7   1       14.62       11.25      6.37 o
   3   7   1      683.51      793.39     38.59 o
   5   7   1     2229.96     2073.52     56.23 o
   7   7   1      332.14      254.98     10.80 o
   9   7   1      240.38      226.85     13.76 o
  11   7   1       39.31       61.55     18.50 o
  13   7   1     1374.30     1430.62     58.81 o
  15   7   1      787.50      796.22     40.27 o
  17   7   1        3.79      -13.33     13.33 o
  19   7   1      135.59      108.78     19.26 o
  21   7   1        6.94      -15.16     15.16 o
  23   7   1      409.38      452.00     34.47 o
 -24   8   1       51.46       49.15     20.96 o
 -22   8   1        4.77       -6.45     16.71 o
 -20   8   1       39.97       32.09     17.69 o
 -18   8   1      250.44      169.59     22.46 o
 -16   8   1     1125.88     1176.80     52.94 o
 -14   8   1      165.61      161.49     19.26 o
 -12   8   1       40.24       46.34     13.33 o
 -10   8   1      581.09      549.39     31.10 o
  -8   8   1      198.98      188.95     17.32 o
  -6   8   1       29.58       37.54      8.84 o
  -4   8   1      900.43      834.85     33.63 o
  -2   8   1      106.77      112.76     11.59 o
   0   8   1      755.99      698.01     25.66 o
   2   8   1      593.88      617.32     28.94 o
   4   8   1       55.17       83.40     11.59 o
   6   8   1      380.40      387.38     18.97 o
   8   8   1      211.06      219.08     13.76 o
  10   8   1        0.05        1.56     10.77 o
  12   8   1      512.53      475.22     29.40 o
  14   8   1       51.45       36.47     15.16 o
  16   8   1       58.64       40.85     15.82 o
  18   8   1      289.86      321.90     32.82 o
  20   8   1       73.36      100.84     24.76 o
  22   8   1       26.76       24.80     23.06 o
 -23   9   1       31.58       17.21     23.06 o
 -21   9   1        2.33       32.68     23.06 o
 -19   9   1      141.71      154.30     27.85 o
 -17   9   1       29.04       16.71     16.81 o
 -15   9   1       55.78       41.58     15.88 o
 -13   9   1     1296.79     1239.99     54.60 o
 -11   9   1      564.11      505.23     30.11 o
  -9   9   1      125.81      126.45     21.88 o
  -7   9   1      824.16      703.24     28.59 o
  -5   9   1       36.61       34.36      9.47 o
  -3   9   1      273.10      293.33     18.42 o
  -1   9   1       87.24       63.97      8.33 o
   1   9   1       54.30       37.64      9.01 o
   3   9   1      613.70      645.03     29.40 o
   5   9   1     1320.46     1254.46     58.55 o
   7   9   1      322.49      311.74     19.90 o
   9   9   1     1847.57     1720.64     80.46 o
  11   9   1     1257.41     1234.16     64.99 o
  13   9   1      363.21      384.28     32.38 o
  15   9   1      153.74      118.00     21.66 o
  17   9   1       12.76        8.75     18.57 o
  19   9   1       30.84       32.82     21.66 o
  21   9   1      126.79      149.99     32.82 o
 -20  10   1       44.49       90.62     26.17 o
 -18  10   1      334.28      383.01     36.75 o
 -16  10   1       15.59       21.88     18.57 o
 -14  10   1       23.18       11.14     16.81 o
 -12  10   1      517.58      416.80     33.62 o
 -10  10   1      173.43      122.54     30.63 o
  -8  10   1      374.07      328.23     43.76 o
  -6  10   1     3332.21     3250.58    132.96 o
  -4  10   1     3560.21     3459.50    140.78 o
  -2  10   1      411.87      426.80     30.95 o
   0  10   1     9333.24     9074.87    289.09 o
   2  10   1     1266.79     1156.50     46.28 o
   4  10   1     3105.58     2831.62     97.54 o
   6  10   1      657.21      643.33     61.27 o
   8  10   1     1071.88      977.68     54.09 o
  10  10   1      211.85      158.25     23.06 o
  12  10   1      141.83      125.83     21.01 o
  14  10   1       13.52        4.38     15.47 o
  16  10   1      706.01      785.82     52.61 o
  18  10   1       26.85       16.50     19.94 o
  20  10   1      552.03      629.97     50.99 o
 -17  11   1        0.12       43.76     30.63 o
 -15  11   1      373.58      371.99     52.52 o
 -13  11   1       78.37       13.13     26.26 o
 -11  11   1      184.84      196.94     39.39 o
  -9  11   1       83.13       87.53     30.63 o
  -7  11   1        6.38      -17.51     17.51 o
  -5  11   1      431.77      454.61     33.62 o
  -3  11   1      253.26      204.66     24.76 o
  -1  11   1      116.53      100.85     18.57 o
   1  11   1       15.57      -10.94     12.38 o
   3  11   1      244.60      229.78     24.76 o
   5  11   1      351.95      393.88     48.14 o
   7  11   1       60.01       61.27     26.26 o
   9  11   1      447.40      428.89     52.52 o
  11  11   1      103.99       78.78     30.63 o
  13  11   1      310.09      306.35     48.14 o
  15  11   1        9.27        8.75     26.26 o
  17  11   1      121.03      227.57     43.76 o
 -14  12   1      317.54      350.11     52.52 o
 -12  12   1      136.65      161.93     39.39 o
 -10  12   1       88.83       43.76     26.26 o
  -8  12   1       93.12      113.79     30.63 o
  -6  12   1        0.25       21.88     21.88 o
  -4  12   1     1001.35     1063.47     83.15 o
  -2  12   1      656.19      653.49     41.69 o
   0  12   1        3.29       -6.56     15.47 o
   2  12   1        0.22        4.38     15.47 o
   4  12   1      391.93      385.12     48.14 o
   6  12   1      609.48      735.24     65.65 o
   8  12   1      332.75      411.38     52.52 o
  10  12   1        1.82       13.13     21.88 o
  12  12   1        7.30       13.13     26.26 o
  14  12   1       25.91       26.26     30.63 o
 -11  13   1        5.16        4.38     26.26 o
  -9  13   1       41.86       30.63     30.63 o
  -7  13   1        1.29       30.63     26.26 o
  -5  13   1       22.16       26.26     26.26 o
  -3  13   1        0.56       17.51     26.26 o
  -1  13   1        5.05       11.54     17.51 o
   1  13   1        1.11       17.51     15.47 o
   3  13   1       33.51      -17.51     21.88 o
   5  13   1      118.96      135.67     35.01 o
   7  13   1       37.35       52.52     30.63 o
   9  13   1        0.12        4.38     26.26 o
  11  13   1      317.63      459.52     61.27 o
  -8  14   1       51.97       65.65     35.01 o
  -6  14   1        0.14       30.63     30.63 o
  -4  14   1      365.77      472.65     56.89 o
  -2  14   1       90.81      175.06     39.39 o
   0  14   1        7.61       15.82     21.88 o
   2  14   1      174.21      245.08     43.76 o
   4  14   1       39.73        4.38     26.26 o
   6  14   1      185.76      140.05     39.39 o
 -28   0   2       33.75       48.14     39.39 o
 -26   0   2      244.23      271.34     52.52 o
 -24   0   2      222.29      179.43     39.39 o
 -22   0   2       45.98       48.14     26.26 o
 -20   0   2        0.45      -12.48     12.48 o
 -18   0   2      321.34      327.73     16.18 o
 -16   0   2       98.04      102.96     10.36 o
 -14   0   2        5.73       -5.28      5.28 o
 -12   0   2      595.64      584.93     20.55 o
 -10   0   2     9971.51    10738.41    279.56 o
  -8   0   2      112.64       70.87      5.20 o
  -6   0   2    53604.25    51569.65   1431.82 o
  -4   0   2    12943.91    12893.10    316.43 o
  -2   0   2   163682.97   141644.59   5184.98 o
   0   0   2      877.67      682.25     17.35 o
   2   0   2   198643.41   171121.67   3687.62 o
   4   0   2    14420.06    14006.82    330.73 o
   6   0   2     6016.56     5349.87    180.56 o
   8   0   2       40.28        4.84      3.40 o
  10   0   2     5050.71     6023.61    145.96 o
  12   0   2     5285.75     5573.97    135.90 o
  14   0   2     4544.41     4590.03    123.35 o
  16   0   2      495.72      489.98     23.32 o
  18   0   2        6.17       -4.97     12.13 o
  20   0   2     1329.80     1283.97     72.67 o
  22   0   2      648.25      757.12     78.78 o
  24   0   2     2428.11     2621.47    183.81 o
  26   0   2        4.09       48.14     39.39 o
 -29   1   2       74.67       63.46     30.95 o
 -27   1   2        0.79       28.45     28.45 o
 -25   1   2       65.74       52.52     24.76 o
 -23   1   2      207.65      228.69     35.01 o
 -21   1   2      401.69      343.61     27.79 o
 -19   1   2      167.08      130.07     12.03 o
 -17   1   2      265.85      266.02     11.55 o
 -15   1   2      174.67      196.01      7.76 o
 -13   1   2      214.24      250.10      7.78 o
 -11   1   2     2912.61     2977.79     53.76 o
  -9   1   2      740.50      717.37     14.74 o
  -7   1   2     4217.75     4010.76     86.68 o
  -5   1   2      978.48      890.36     21.77 o
  -3   1   2     2727.98     2513.94     52.98 o
  -1   1   2    22810.32    22639.50    425.86 o
   1   1   2    62334.18    57294.86   1359.04 o
   3   1   2    64968.10    65171.35   1312.55 o
   5   1   2     1167.91     1004.79     21.13 o
   7   1   2        3.16        6.85      2.17 o
   9   1   2      443.89      417.29     10.49 o
  11   1   2     2350.86     2453.43     45.65 o
  13   1   2      147.64      150.95      7.06 o
  15   1   2      139.89      127.74      7.77 o
  17   1   2       69.01       73.93      8.95 o
  19   1   2       32.82       11.50     10.73 o
  21   1   2     1210.16     1197.87     58.00 o
  23   1   2      898.20      989.89     76.59 o
  25   1   2      209.14      212.47     35.49 o
  27   1   2      118.28       69.10     29.28 o
 -28   2   2        4.95        5.66     26.17 o
 -26   2   2       62.84       56.89     37.20 o
 -24   2   2      105.47       65.65     24.76 o
 -22   2   2        0.16      -11.67     19.26 o
 -20   2   2     1038.91      984.37     30.05 o
 -18   2   2      221.03      176.40     11.22 o
 -16   2   2       18.68       10.05      6.55 o
 -14   2   2      503.84      482.11     15.83 o
 -12   2   2      456.93      496.46     14.00 o
 -10   2   2      220.61      238.94     10.85 o
  -8   2   2    21273.73    21360.59    471.73 o
  -6   2   2    31137.18    30434.00    669.58 o
  -4   2   2    54553.16    52019.35   1179.11 o
  -2   2   2    65993.69    64886.91   1608.29 o
   0   2   2    38353.77    40014.33   1254.23 o
   2   2   2     8382.96     8083.15    177.45 o
   4   2   2     5710.66     5708.70    102.51 o
   6   2   2     6678.74     7038.44    134.11 o
   8   2   2     5023.62     5015.39    104.48 o
  10   2   2     2031.37     2226.99     45.84 o
  12   2   2       31.99       22.19      4.89 o
  14   2   2      372.90      377.85     13.91 o
  16   2   2      607.12      620.51     21.10 o
  18   2   2      145.72      155.46     11.10 o
  20   2   2      149.13      157.75     25.74 o
  22   2   2      122.30       94.09     24.76 o
  24   2   2      107.34      101.68     39.39 o
  26   2   2       30.17        4.63     26.17 o
 -27   3   2       42.04       86.84     29.28 o
 -25   3   2      109.36      117.70     29.28 o
 -23   3   2       22.12       52.52     32.82 o
 -21   3   2       33.84       30.43      9.13 o
 -19   3   2        2.36       -6.17      6.17 o
 -17   3   2       31.06       13.91      6.05 o
 -15   3   2       58.27       24.66      5.79 o
 -13   3   2     2171.07     2014.20     46.09 o
 -11   3   2     3086.21     3451.70     74.86 o
  -9   3   2     8040.29     8403.38    186.88 o
  -7   3   2     1413.08     1729.08     39.67 o
  -5   3   2     9931.04    10302.44    240.31 o
  -3   3   2      680.80      707.03     24.33 o
  -1   3   2     1028.92     1002.66     36.01 o
   1   3   2      431.28      449.24     12.76 o
   3   3   2     6966.21     7064.24    167.58 o
   5   3   2    20273.66    20159.84    431.90 o
   7   3   2     2581.74     2635.04     49.34 o
   9   3   2     2132.10     2260.65     50.46 o
  11   3   2        7.67        6.90      5.31 o
  13   3   2     1866.58     1728.77     44.05 o
  15   3   2     3363.47     3183.78     81.82 o
  17   3   2        9.88        5.18      9.36 o
  19   3   2      504.88      506.78     27.45 o
  21   3   2      296.73      351.19     67.83 o
  23   3   2       11.43      -17.17     24.07 o
  25   3   2       33.91       18.67     23.06 o
  27   3   2      119.19      124.21     35.01 o
 -28   4   2       11.12       58.74     29.28 o
 -26   4   2       60.25       68.08     37.20 o
 -24   4   2      179.99      199.36     32.38 o
 -22   4   2      536.14      579.84     57.26 o
 -20   4   2       24.54       14.80     12.46 o
 -18   4   2       87.79       76.67     11.54 o
 -16   4   2      116.06      124.63     11.23 o
 -14   4   2      901.15      904.66     26.17 o
 -12   4   2      329.83      311.30     14.07 o
 -10   4   2     2701.16     2513.64     77.97 o
  -8   4   2      980.07     1051.88     23.57 o
  -6   4   2     1860.35     1838.16     42.10 o
  -4   4   2     7215.13     7344.46    230.13 o
  -2   4   2     1114.01     1136.80     42.00 o
   0   4   2       50.41       66.14      8.14 o
   2   4   2    23074.31    23211.56    653.60 o
   4   4   2     7350.83     7885.96    181.77 o
   6   4   2      158.25      204.93      8.82 o
   8   4   2        8.92        2.19      3.79 o
  10   4   2       91.99       92.56      7.42 o
  12   4   2     3372.30     3195.68     74.91 o
  14   4   2        1.07       -8.13      8.13 o
  16   4   2      630.21      599.21     26.46 o
  18   4   2      411.00      367.44     23.46 o
  20   4   2      623.36      656.60     38.51 o
  22   4   2       92.47       90.62     26.17 o
  24   4   2        0.04      -28.13     28.45 o
  26   4   2        7.29       13.13     24.76 o
 -27   5   2      241.67      250.01     41.58 o
 -25   5   2       87.36       42.99     26.17 o
 -23   5   2      723.21      774.41     43.59 o
 -21   5   2        0.30        3.08     12.85 o
 -19   5   2        8.60       -5.13     10.10 o
 -17   5   2        0.19       -8.46      8.46 o
 -15   5   2      300.96      298.91     19.07 o
 -13   5   2     1337.14     1317.15     46.86 o
 -11   5   2     2693.13     2654.86     82.83 o
  -9   5   2      116.55      148.47     10.54 o
  -7   5   2    11689.04    12516.06    271.51 o
  -5   5   2     5630.52     5791.28    183.13 o
  -3   5   2      802.15      925.86     28.95 o
  -1   5   2     3228.39     3268.08     91.71 o
   1   5   2     9708.68    10389.25    322.51 o
   3   5   2       50.58       76.45      5.57 o
   5   5   2       26.96       50.56      4.88 o
   7   5   2     2609.69     2533.31     67.27 o
   9   5   2        0.78       -4.77      5.25 o
  11   5   2      157.59      160.09     10.21 o
  13   5   2      143.41      129.49     11.74 o
  15   5   2     2552.78     2532.91     73.80 o
  17   5   2        1.78      -14.19     14.77 o
  19   5   2     1739.87     1724.76     61.09 o
  21   5   2        0.12        9.63     15.88 o
  23   5   2      381.28      400.74     40.23 o
  25   5   2      384.27      429.07     43.32 o
 -26   6   2       26.51        2.46     24.18 o
 -24   6   2        4.48        1.19     16.40 o
 -22   6   2       17.91       28.79     16.71 o
 -20   6   2      191.98      183.87     21.80 o
 -18   6   2      158.78      183.77     21.55 o
 -16   6   2      249.10      268.44     22.74 o
 -14   6   2      166.54      158.53     17.32 o
 -12   6   2      378.66      336.29     19.51 o
 -10   6   2        3.28       -2.50      5.28 o
  -8   6   2        0.05       -2.68      2.68 o
  -6   6   2     6869.67     7141.99    225.95 o
  -4   6   2       20.27       25.49      5.60 o
  -2   6   2      326.47      330.60     14.10 o
   0   6   2    13296.21    14804.32    460.96 o
   2   6   2     1418.30     1647.05     44.55 o
   4   6   2     1901.04     2172.40     57.67 o
   6   6   2        3.96        7.82      4.50 o
   8   6   2     1599.52     1564.45     44.23 o
  10   6   2     3519.99     3204.25     98.67 o
  12   6   2      476.41      467.30     26.53 o
  14   6   2     3070.27     3057.98     97.01 o
  16   6   2      297.72      274.19     20.85 o
  18   6   2      492.19      440.24     48.90 o
  20   6   2      142.78      113.59     19.90 o
  22   6   2      100.40       96.46     21.80 o
  24   6   2      201.61      229.38     35.49 o
 -25   7   2       44.88       24.24     20.96 o
 -23   7   2      157.29      227.57     25.79 o
 -21   7   2      168.94      150.10     22.46 o
 -19   7   2     1255.68     1250.78     57.13 o
 -17   7   2       30.22       24.89     29.21 o
 -15   7   2      291.02      324.97     25.01 o
 -13   7   2       77.03       72.39     13.15 o
 -11   7   2     1971.62     1807.25     68.85 o
  -9   7   2     4119.74     4044.78    132.31 o
  -7   7   2      320.59      312.07     15.86 o
  -5   7   2     4488.65     4281.01    137.93 o
  -3   7   2     1363.86     1297.16     46.28 o
  -1   7   2     4147.86     4214.94    180.53 o
   1   7   2      156.20      260.08     15.16 o
   3   7   2      429.70      447.00     17.88 o
   5   7   2      595.78      559.01     17.44 o
   7   7   2      269.52      212.17     10.57 o
   9   7   2     1263.65     1241.35     49.65 o
  11   7   2     4918.82     4745.02    162.21 o
  13   7   2     6800.25     6802.95    227.63 o
  15   7   2      380.28      311.18     25.27 o
  17   7   2      543.55      536.18     33.63 o
  19   7   2       34.62       22.32     15.88 o
  21   7   2       52.48       33.11     18.42 o
  23   7   2       26.89       35.01     23.06 o
 -24   8   2      137.06      135.13     24.11 o
 -22   8   2       96.26       82.47     20.40 o
 -20   8   2        5.02       16.91     15.15 o
 -18   8   2       64.06       79.03     19.66 o
 -16   8   2      168.02      195.97     23.95 o
 -14   8   2       12.18        0.77     17.35 o
 -12   8   2        3.51       -7.73      9.53 o
 -10   8   2        3.21        9.78      9.47 o
  -8   8   2      424.77      429.05     20.35 o
  -6   8   2     2164.50     2254.01     76.53 o
  -4   8   2      759.76      862.92     33.86 o
  -2   8   2      211.59      232.88     27.63 o
   0   8   2       38.85       35.92     18.78 o
   2   8   2      646.15      686.61     33.93 o
   4   8   2      764.80      752.78     27.85 o
   6   8   2       11.90       -3.92      6.96 o
   8   8   2      142.58      159.10     15.88 o
  10   8   2      188.26      213.97     19.26 o
  12   8   2     1043.88      998.42     94.09 o
  14   8   2      992.11      953.35     55.45 o
  16   8   2      381.26      399.02     34.04 o
  18   8   2      106.62      116.02     24.76 o
  20   8   2       58.91       63.46     21.66 o
  22   8   2        0.13      -14.14     19.94 o
 -23   9   2        2.02       25.97     23.06 o
 -21   9   2      443.09      461.09     41.69 o
 -19   9   2       10.64       -2.41     15.88 o
 -17   9   2      196.73      209.31     22.46 o
 -15   9   2        8.88       25.71     15.60 o
 -13   9   2     1036.47     1081.53     56.86 o
 -11   9   2     1262.26     1251.92     66.48 o
  -9   9   2      750.65      675.38     35.19 o
  -7   9   2      183.93      201.34     20.85 o
  -5   9   2     1162.36     1147.56     55.45 o
  -3   9   2      788.79      706.10     45.95 o
  -1   9   2      188.24      216.29     16.71 o
   1   9   2     1505.60     1606.14     71.18 o
   3   9   2       78.28       77.00     12.80 o
   5   9   2      842.33      825.54     31.02 o
   7   9   2      335.74      354.08     29.28 o
   9   9   2      768.72      666.33     61.27 o
  11   9   2      261.41      288.19     29.28 o
  13   9   2      606.22      597.45     43.32 o
  15   9   2        5.81        1.99     16.81 o
  17   9   2        3.11       -2.39     16.81 o
  19   9   2       51.62       52.52     21.66 o
  21   9   2       58.98       74.40     24.76 o
 -20  10   2       27.89       30.63     35.01 o
 -18  10   2       20.67        4.38     30.63 o
 -16  10   2        8.80      -13.13     26.26 o
 -14  10   2       96.92      135.67     35.01 o
 -12  10   2      145.02      183.81     39.39 o
 -10  10   2     1719.90     1667.41    113.79 o
  -8  10   2     1878.47     1864.51     90.94 o
  -6  10   2     1032.75     1008.05     52.34 o
  -4  10   2      185.91      173.12     59.08 o
  -2  10   2        1.64        2.19     15.32 o
   0  10   2      166.51      155.72     17.11 o
   2  10   2     1051.78     1067.20     54.71 o
   4  10   2      430.35      408.81     26.03 o
   6  10   2     1864.75     1724.70     80.46 o
   8  10   2      481.46      465.55     35.49 o
  10  10   2        0.26      -21.88     21.88 o
  12  10   2      649.81      658.66     43.32 o
  14  10   2       11.23        2.19     15.47 o
  16  10   2      173.14      170.10     26.17 o
  18  10   2        1.12       -8.75     18.57 o
  20  10   2        0.01        8.75     30.63 o
 -17  11   2        6.27      -21.88     26.26 o
 -15  11   2       47.62       13.13     26.26 o
 -13  11   2        4.20      -17.51     21.88 o
 -11  11   2       31.99       17.51     26.26 o
  -9  11   2        1.69      -17.51     17.51 o
  -7  11   2      146.96      135.67     30.63 o
  -5  11   2      199.59      160.93     28.45 o
  -3  11   2      437.57      414.92     32.38 o
  -1  11   2       98.17      109.59     18.57 o
   1  11   2       52.76       52.52     18.57 o
   3  11   2        8.31       34.61     28.45 o
   5  11   2       55.94       39.39     21.88 o
   7  11   2       74.96       56.89     26.26 o
   9  11   2      277.43      232.54     26.17 o
  11  11   2       13.14       26.66     16.81 o
  13  11   2       39.30       22.61     21.88 o
  15  11   2      194.51      168.86     26.17 o
  17  11   2      338.21      382.37     38.59 o
 -16  12   2       47.85       83.15     39.39 o
 -14  12   2       21.24      -26.26     26.26 o
 -12  12   2        2.55      -26.26     26.26 o
 -10  12   2       55.10       43.76     30.63 o
  -8  12   2        0.19        8.75     21.88 o
  -6  12   2       69.03       78.78     26.26 o
  -4  12   2        6.95       -1.95     17.51 o
  -2  12   2      389.44      443.12     94.09 o
   0  12   2      711.84      631.52     41.69 o
   2  12   2       73.02       41.58     18.57 o
   4  12   2      274.31      236.33     39.39 o
   6  12   2       33.59       30.63     26.26 o
   8  12   2       25.55       61.27     26.26 o
  10  12   2      387.36      376.37     52.52 o
  12  12   2        3.04       13.13     26.26 o
  14  12   2      193.00      214.44     48.14 o
 -11  13   2        8.89        0.00     26.26 o
  -9  13   2       13.70       26.26     26.26 o
  -7  13   2       19.95       39.39     26.26 o
  -5  13   2     1031.03     1207.89     96.28 o
  -3  13   2      176.96      183.81     39.39 o
  -1  13   2      465.28      487.19     38.59 o
   1  13   2       18.73       -6.37     21.88 o
   3  13   2       68.99       48.14     30.63 o
   5  13   2        0.01        8.75     26.26 o
   7  13   2       73.39       87.53     30.63 o
   9  13   2        0.04       -8.75     26.26 o
  -8  14   2       23.21       13.13     30.63 o
  -6  14   2       66.16       52.52     30.63 o
  -4  14   2      184.98      301.97     48.14 o
  -2  14   2        0.59       -8.75     21.88 o
   0  14   2       81.85       78.78     30.63 o
   2  14   2      258.82      284.47     48.14 o
   4  14   2      312.71      411.38     56.89 o
   6  14   2       66.20       65.65     35.01 o
 -29   1   3       17.64       48.14     27.85 o
 -27   1   3        2.48       11.09     30.63 o
 -25   1   3        4.63       17.51     21.66 o
 -23   1   3      457.51      444.47     40.23 o
 -21   1   3      711.72      715.11     31.24 o
 -19   1   3     1386.79     1395.30     35.07 o
 -17   1   3      487.95      414.35     13.95 o
 -15   1   3      280.81      291.53     10.46 o
 -13   1   3     1713.36     1639.34     32.28 o
 -11   1   3      106.24       97.88      5.43 o
  -9   1   3      107.47       75.38      4.44 o
  -7   1   3     3720.61     3542.20     66.17 o
  -5   1   3    53553.29    52644.23   1145.36 o
  -3   1   3     9243.69     8655.63    171.17 o
  -1   1   3     4892.30     4601.67    115.84 o
   1   1   3    25558.73    22979.47    543.73 o
   3   1   3     4916.58     4729.09    136.30 o
   5   1   3    23166.09    23417.71    447.13 o
   7   1   3        0.78       -0.75      2.02 o
   9   1   3      376.92      381.31     15.92 o
  11   1   3      652.55      756.06     16.72 o
  13   1   3       13.00       20.12      5.33 o
  15   1   3      238.65      241.74     13.33 o
  17   1   3       43.22       52.32      8.37 o
  19   1   3      654.99      605.26     33.48 o
  21   1   3      135.85      129.36     41.58 o
  23   1   3        0.09      -23.06     23.06 o
  25   1   3       77.19      100.66     30.95 o
  27   1   3       10.71       -6.18     26.17 o
 -28   2   3        1.20      -10.94     28.45 o
 -26   2   3        9.78        6.56     21.66 o
 -24   2   3      170.28      176.80     29.28 o
 -22   2   3       61.76       60.70     18.42 o
 -20   2   3      527.03      505.55     20.13 o
 -18   2   3      129.90      113.75     14.53 o
 -16   2   3      284.98      323.29     13.65 o
 -14   2   3     3040.54     2715.58     60.71 o
 -12   2   3      766.49      710.25     17.95 o
 -10   2   3     5008.31     4959.24     99.86 o
  -8   2   3    11657.58    11583.35    209.04 o
  -6   2   3     2195.89     2120.75     41.72 o
  -4   2   3    24696.21    23935.48    475.66 o
  -2   2   3     7142.53     6913.43    145.42 o
   0   2   3    37626.18    37001.36    849.15 o
   2   2   3     3437.58     3406.62     76.21 o
   4   2   3     1164.89     1218.18     26.66 o
   6   2   3      644.32      642.18     17.25 o
   8   2   3      816.65      821.77     32.81 o
  10   2   3      730.08      630.52     16.36 o
  12   2   3     2015.35     1961.22     39.84 o
  14   2   3        2.10        2.73      5.23 o
  16   2   3      892.65      906.36     26.86 o
  18   2   3        0.01        0.99      7.77 o
  20   2   3        0.20      -15.15     15.15 o
  22   2   3      122.27      109.41     27.85 o
  24   2   3       85.57       41.96     30.63 o
  26   2   3       26.41       21.88     27.85 o
 -29   3   3        0.30      -10.94     27.85 o
 -27   3   3      440.89      500.10     47.89 o
 -25   3   3       34.69        6.71     30.63 o
 -23   3   3        1.66        1.99     16.40 o
 -21   3   3       20.25        6.74      8.47 o
 -19   3   3       85.86       63.75      9.29 o
 -17   3   3       13.03        4.02      5.93 o
 -15   3   3      216.86      222.22     10.66 o
 -13   3   3      214.98      152.22      8.18 o
 -11   3   3     2657.41     2375.59     49.96 o
  -9   3   3    35338.04    36493.93    710.07 o
  -7   3   3      362.46      363.26     20.42 o
  -5   3   3     4399.11     4306.54    120.85 o
  -3   3   3      465.09      464.87     14.03 o
  -1   3   3     2742.68     2615.07     68.91 o
   1   3   3       82.31       95.12      5.06 o
   3   3   3     5734.60     5683.76    126.20 o
   5   3   3     2183.85     2290.13     50.04 o
   7   3   3      376.21      339.69      9.37 o
   9   3   3      862.29      917.14     21.61 o
  11   3   3      359.99      363.82     15.16 o
  13   3   3     1680.28     1716.80     44.49 o
  15   3   3     1736.36     1742.69     49.24 o
  17   3   3      758.05      768.11     31.07 o
  19   3   3      157.46      116.05     18.01 o
  21   3   3      107.09       87.53     24.76 o
  23   3   3        3.08        2.63     26.26 o
  25   3   3       29.04       18.79     26.17 o
 -28   4   3       20.35       15.07     41.58 o
 -26   4   3      133.73      111.43     32.82 o
 -24   4   3       93.65      102.85     27.85 o
 -22   4   3      450.24      418.59     26.12 o
 -20   4   3      449.23      425.96     22.55 o
 -18   4   3      450.71      447.56     19.75 o
 -16   4   3      255.05      269.36     14.43 o
 -14   4   3      172.62      153.91     10.42 o
 -12   4   3     2198.65     2212.26     62.86 o
 -10   4   3     2007.33     2141.29     67.67 o
  -8   4   3      411.87      487.80     14.75 o
  -6   4   3    10514.94    11346.58    285.78 o
  -4   4   3       19.21       18.64      2.74 o
  -2   4   3      379.87      389.18     13.75 o
   0   4   3      812.55      965.61     37.84 o
   2   4   3     4366.11     4707.93    109.48 o
   4   4   3     3597.58     3876.47     85.33 o
   6   4   3      293.70      261.51      8.76 o
   8   4   3     3186.62     3474.49     73.27 o
  10   4   3     2316.76     2196.42     53.01 o
  12   4   3      322.62      269.63     13.94 o
  14   4   3     6645.62     6543.03    173.90 o
  16   4   3      475.97      455.86     23.15 o
  18   4   3     2733.49     2594.30     85.07 o
  20   4   3      792.16      754.64     41.05 o
  22   4   3      273.54      286.15     34.04 o
  24   4   3        0.09       -8.75     21.66 o
  26   4   3       46.62       30.40     29.28 o
 -27   5   3      351.65      412.26     44.79 o
 -25   5   3       50.83       67.71     26.17 o
 -23   5   3       12.83       13.13     22.69 o
 -21   5   3       72.32       40.85     13.91 o
 -19   5   3      348.60      311.87     18.45 o
 -17   5   3       17.06        3.01      9.54 o
 -15   5   3     1107.02     1179.24     44.20 o
 -13   5   3     1119.77     1071.27     39.81 o
 -11   5   3     3154.07     3267.91     99.72 o
  -9   5   3     4008.65     4151.08    106.99 o
  -7   5   3      478.65      493.01     13.77 o
  -5   5   3     6247.04     7102.69    199.23 o
  -3   5   3       19.33       20.63      4.42 o
  -1   5   3     4447.36     5102.43    169.32 o
   1   5   3     1301.56     1692.49     41.81 o
   3   5   3     2324.04     2720.16     65.40 o
   5   5   3      971.15     1065.42     30.33 o
   7   5   3      692.03      742.31     23.50 o
   9   5   3     1160.65     1159.11     28.63 o
  11   5   3      354.06      340.77     17.61 o
  13   5   3        0.07        8.16      8.84 o
  15   5   3     3668.68     3629.42    100.98 o
  17   5   3       22.64        6.46     12.46 o
  19   5   3     1431.24     1448.64     62.85 o
  21   5   3      508.11      534.55     36.99 o
  23   5   3       13.74       39.39     24.76 o
  25   5   3       22.65       31.41     26.17 o
 -26   6   3      111.17      119.54     29.28 o
 -24   6   3      246.38      286.60     28.32 o
 -22   6   3      319.32      407.62     31.10 o
 -20   6   3       14.28       58.48     16.40 o
 -18   6   3      813.86      755.08     40.27 o
 -16   6   3      295.63      275.85     22.46 o
 -14   6   3       42.03       35.60     12.24 o
 -12   6   3       48.01       49.93     10.61 o
 -10   6   3     1003.33     1047.12     32.39 o
  -8   6   3      181.51      213.87     11.42 o
  -6   6   3        0.61       -7.22      7.22 o
  -4   6   3      302.41      315.43     15.88 o
  -2   6   3       13.22       33.31      5.73 o
   0   6   3      360.64      355.31     16.88 o
   2   6   3      531.47      579.16     16.20 o
   4   6   3      605.65      639.73     20.54 o
   6   6   3      445.50      409.93     19.84 o
   8   6   3      706.52      566.50     20.40 o
  10   6   3      798.00      743.16     30.04 o
  12   6   3     1644.87     1628.76     56.19 o
  14   6   3       17.72       17.08      9.54 o
  16   6   3      325.78      343.44     19.45 o
  18   6   3       22.87        8.54     12.85 o
  20   6   3      254.26      273.38     26.03 o
  22   6   3       68.00       82.48     20.96 o
  24   6   3       33.76       19.69     24.76 o
 -25   7   3       17.91        7.70     18.98 o
 -23   7   3       18.61        9.09     21.58 o
 -21   7   3       91.75      157.53     20.96 o
 -19   7   3      113.21      101.20     18.42 o
 -17   7   3      280.72      309.59     29.15 o
 -15   7   3      113.20      168.17     18.54 o
 -13   7   3      333.39      339.71     23.50 o
 -11   7   3      211.39      245.97     19.90 o
  -9   7   3        3.49       -8.30     12.00 o
  -7   7   3      862.79      861.81     39.06 o
  -5   7   3     2750.26     2657.27     88.36 o
  -3   7   3     1452.33     1432.04     58.75 o
  -1   7   3     1198.88     1326.40     48.81 o
   1   7   3       66.52       64.12      6.46 o
   3   7   3      794.55      822.72     23.17 o
   5   7   3      591.31      582.87     18.31 o
   7   7   3     1419.13     1312.91     38.05 o
   9   7   3     2563.02     2321.85     84.12 o
  11   7   3     1489.85     1505.98     60.54 o
  13   7   3      513.66      561.78     44.73 o
  15   7   3      103.23      117.88     18.50 o
  17   7   3        0.01      -12.87     13.33 o
  19   7   3        6.67        0.00     16.81 o
  21   7   3        6.13      -18.57     18.57 o
  23   7   3       23.38       42.60     23.06 o
 -24   8   3        1.52       18.10     19.26 o
 -22   8   3       39.41       25.50     18.42 o
 -20   8   3       77.18      109.79     19.90 o
 -18   8   3      946.74      953.42     46.99 o
 -16   8   3      194.60      221.42     22.46 o
 -14   8   3     2085.36     2042.42     78.99 o
 -12   8   3      116.66      144.57     17.79 o
 -10   8   3       94.84      102.69     14.74 o
  -8   8   3      374.32      381.28     19.94 o
  -6   8   3     1654.28     1518.25     53.86 o
  -4   8   3     5796.81     5709.99    208.66 o
  -2   8   3     2514.48     2440.71     83.38 o
   0   8   3     1037.60     1069.45     41.22 o
   2   8   3      534.15      538.56     39.26 o
   4   8   3      343.69      353.52     18.67 o
   6   8   3     1919.99     1934.31     58.27 o
   8   8   3     3407.05     3313.28    140.57 o
  10   8   3      685.89      560.89     63.46 o
  12   8   3      699.45      720.72     46.42 o
  14   8   3      134.35      130.86     23.06 o
  16   8   3      197.24      206.06     27.85 o
  18   8   3      157.53      191.94     39.39 o
  20   8   3       20.74       12.46     19.94 o
  22   8   3        0.19       -4.04     19.94 o
 -23   9   3        0.00      -11.89     21.37 o
 -21   9   3      137.45       98.73     21.17 o
 -19   9   3      160.40      133.70     21.17 o
 -17   9   3      320.28      333.31     27.56 o
 -15   9   3      799.97      803.41     42.54 o
 -13   9   3     1401.30     1167.77     74.44 o
 -11   9   3      435.85      426.55     28.14 o
  -9   9   3       55.00       69.03     39.39 o
  -7   9   3      132.61       85.25     21.88 o
  -5   9   3     1273.09     1175.94     55.45 o
  -3   9   3       27.71       24.07     15.32 o
  -1   9   3      339.21      399.44     22.74 o
   1   9   3      463.70      435.46     24.33 o
   3   9   3      329.39      303.41     16.87 o
   5   9   3     2674.75     2590.65     76.35 o
   7   9   3     1019.85      881.98     49.51 o
   9   9   3      543.90      483.60     37.14 o
  11   9   3       48.61       31.43     39.39 o
  13   9   3       22.40        8.75     15.47 o
  15   9   3       25.83        3.58     16.81 o
  17   9   3        0.70      -11.94     16.81 o
  19   9   3       28.23       -2.36     19.94 o
  21   9   3        5.77       19.55     23.06 o
 -20  10   3        5.04       21.88     30.63 o
 -18  10   3       10.41      -26.26     26.26 o
 -16  10   3      199.35      223.20     43.76 o
 -14  10   3        0.85        4.38     16.81 o
 -12  10   3      175.36      160.02     26.17 o
 -10  10   3      494.94      454.09     38.59 o
  -8  10   3       37.91       22.98     17.81 o
  -6  10   3     3724.09     3482.81    142.25 o
  -4  10   3        7.60      -12.38     12.38 o
  -2  10   3     3914.02     3781.27    153.16 o
   0  10   3      141.28      122.26     16.44 o
   2  10   3     1011.54      940.48     34.42 o
   4  10   3     1729.42     1713.38     54.50 o
   6  10   3     1302.20     1142.39     58.80 o
   8  10   3      407.39      327.83     29.28 o
  10  10   3      222.79      163.16     45.95 o
  12  10   3      336.44      456.84     35.49 o
  14  10   3      172.19      149.96     24.76 o
  16  10   3       18.75       -8.75     18.57 o
  18  10   3       65.40       63.60     23.06 o
 -19  11   3        8.32       35.01     30.63 o
 -17  11   3        1.22        0.00     30.63 o
 -15  11   3      258.67      275.71     48.14 o
 -13  11   3       52.10       61.27     30.63 o
 -11  11   3       41.06       35.01     26.26 o
  -9  11   3       95.54       43.76     26.26 o
  -7  11   3      636.79      634.58     61.27 o
  -5  11   3        0.05       -6.02     15.32 o
  -3  11   3        2.41       -8.75     12.38 o
  -1  11   3      268.91      315.50     28.45 o
   1  11   3     4455.67     4676.15    185.68 o
   3  11   3      166.29      136.60     17.06 o
   5  11   3        0.00        2.43     13.67 o
   7  11   3      667.99      711.32     44.79 o
   9  11   3        0.20        6.56     15.47 o
  11  11   3        9.06       15.32     15.47 o
  13  11   3       29.71       13.53     16.81 o
  15  11   3        7.90      -13.92     16.81 o
  17  11   3       27.30       35.01     30.63 o
 -16  12   3      369.89      472.65     61.27 o
 -14  12   3        6.11      -21.88     26.26 o
 -12  12   3      303.39      424.51     56.89 o
 -10  12   3      270.97      271.34     43.76 o
  -8  12   3       29.61       61.27     30.63 o
  -6  12   3      481.55      525.17     56.89 o
  -4  12   3       59.68       65.65     18.57 o
  -2  12   3       23.39       10.94     15.47 o
   0  12   3      113.41      101.42     21.66 o
   2  12   3      514.20      512.91     29.40 o
   4  12   3       22.13       35.01     26.26 o
   6  12   3      182.14      179.43     35.01 o
   8  12   3      100.82      218.82     39.39 o
  10  12   3       90.42       70.02     30.63 o
  12  12   3      401.62      398.25     56.89 o
 -13  13   3       43.44       65.65     35.01 o
 -11  13   3      156.17      210.07     43.76 o
  -9  13   3       12.06       13.13     26.26 o
  -7  13   3      100.81      131.29     35.01 o
  -5  13   3      393.64      494.53     56.89 o
  -3  13   3        0.28       21.09     16.81 o
  -1  13   3        6.78       28.45     18.57 o
   1  13   3      173.52      258.83     50.33 o
   3  13   3      348.07      424.51     52.52 o
   5  13   3       53.81       30.63     26.26 o
   7  13   3      176.55      153.17     35.01 o
   9  13   3      625.90      656.46     70.02 o
  -8  14   3        4.31        4.38     30.63 o
  -6  14   3      147.00      192.56     43.76 o
  -4  14   3      448.03      564.56     65.65 o
  -2  14   3        3.23       13.13     26.26 o
   0  14   3      212.39      301.97     48.14 o
   2  14   3       16.89       65.65     30.63 o
   4  14   3      146.35      131.29     39.39 o
   6  14   3        8.73      -17.51     21.88 o
 -30   0   4       25.72       17.51     39.39 o
 -28   0   4       82.78       87.53     39.39 o
 -26   0   4        0.09       -8.75     30.63 o
 -24   0   4      117.72      148.80     39.39 o
 -22   0   4        6.46       21.88     26.26 o
 -20   0   4     4858.54     4841.47    177.66 o
 -18   0   4      367.22      376.93     17.26 o
 -16   0   4     1986.15     2071.60     53.68 o
 -14   0   4        0.00        0.17      4.82 o
 -12   0   4     2303.45     2262.77     56.84 o
 -10   0   4    11804.89    12355.39    348.50 o
  -8   0   4     4265.68     4248.27    205.93 o
  -6   0   4   302226.59   417965.66  21945.49 o
  -4   0   4    18368.30    17190.53    888.41 o
  -2   0   4      413.78      339.52     15.47 o
   0   0   4    10984.19    10421.08    339.12 o
   2   0   4     1362.95     1158.54     29.63 o
   4   0   4      448.17      693.28     19.13 o
   6   0   4      337.45      243.64     10.88 o
   8   0   4     6729.55     7639.05    183.38 o
  10   0   4    10388.86    10408.37    250.02 o
  12   0   4     2889.34     2962.77     82.05 o
  14   0   4      446.46      478.70     21.39 o
  16   0   4     1613.56     1661.20     55.61 o
  18   0   4      639.62      548.77     43.32 o
  20   0   4      867.53      831.52     78.78 o
  22   0   4       90.04        0.00     30.63 o
  24   0   4       39.00       39.39     39.39 o
  26   0   4        0.37       -4.38     35.01 o
 -29   1   4       22.38       20.85     26.17 o
 -27   1   4       35.99       65.39     26.17 o
 -25   1   4        1.02       -4.38     28.45 o
 -23   1   4        0.01       29.96     19.94 o
 -21   1   4     1613.89     1590.94     48.21 o
 -19   1   4     2146.08     2036.15     47.97 o
 -17   1   4      588.02      622.44     16.55 o
 -15   1   4      709.01      693.79     16.68 o
 -13   1   4      387.45      439.81     11.58 o
 -11   1   4     3482.43     3323.37     60.06 o
  -9   1   4     1256.39     1298.51     25.02 o
  -7   1   4     1271.40     1443.76     34.94 o
  -5   1   4      408.59      366.77     13.83 o
  -3   1   4    10284.14    10316.55    278.23 o
  -1   1   4    27172.49    25964.76    665.95 o
   1   1   4    26658.77    25277.71    539.04 o
   3   1   4    10171.38    10126.82    250.98 o
   5   1   4      845.27      897.76     20.31 o
   7   1   4      936.66      988.30     22.37 o
   9   1   4      727.02      784.11     25.84 o
  11   1   4       12.14       17.37      4.14 o
  13   1   4      604.03      660.29     18.00 o
  15   1   4       59.18       78.79      7.60 o
  17   1   4        7.85        3.03      7.18 o
  19   1   4      218.18      154.29     23.99 o
  21   1   4      389.68      381.68     39.39 o
  23   1   4        0.19      -21.66     21.66 o
  25   1   4      139.32      118.16     30.95 o
 -28   2   4       92.11      115.40     29.28 o
 -26   2   4        8.94      -17.51     21.66 o
 -24   2   4       67.33       39.39     26.26 o
 -22   2   4     1111.28     1074.72     53.86 o
 -20   2   4       79.27       73.13      9.67 o
 -18   2   4     3097.74     3018.88     66.62 o
 -16   2   4       80.38       68.93      7.78 o
 -14   2   4        1.93       -3.44      3.44 o
 -12   2   4     1247.71     1260.10     25.99 o
 -10   2   4    29432.91    30101.98    576.65 o
  -8   2   4     1756.92     1803.39     41.76 o
  -6   2   4    14333.84    13800.55    294.56 o
  -4   2   4      175.22      151.20      6.52 o
  -2   2   4       64.17       87.75      7.54 o
   0   2   4     1593.91     1617.61     42.02 o
   2   2   4     2925.34     2987.33     67.23 o
   4   2   4    21858.85    23541.51    639.06 o
   6   2   4     5152.60     5775.34    134.32 o
   8   2   4     1906.56     2047.44     46.04 o
  10   2   4      847.45      907.10     23.35 o
  12   2   4      131.31      124.09      6.60 o
  14   2   4      801.57      748.23     21.05 o
  16   2   4      139.71      185.73     13.64 o
  18   2   4      136.93      149.10     12.66 o
  20   2   4      457.02      459.30     41.69 o
  22   2   4       34.42       39.39     24.76 o
  24   2   4       70.91       56.64     41.58 o
  26   2   4      141.23      164.55     34.04 o
 -29   3   4        1.04       14.74     29.28 o
 -27   3   4       54.08       83.15     27.85 o
 -25   3   4       21.62       28.88     23.06 o
 -23   3   4      140.49      113.87     50.53 o
 -21   3   4       88.73       71.63     10.81 o
 -19   3   4       35.46       16.70      7.74 o
 -17   3   4       75.71       75.88      8.69 o
 -15   3   4     1233.15     1231.07     31.16 o
 -13   3   4       33.44       11.82      5.17 o
 -11   3   4     5832.99     6104.84    129.01 o
  -9   3   4     1986.06     2411.71     48.93 o
  -7   3   4    14601.94    16383.42    382.35 o
  -5   3   4       21.72       18.63      2.59 o
  -3   3   4      651.59      550.03     12.72 o
  -1   3   4     8093.88     8526.67    174.10 o
   1   3   4    33340.30    35175.94    893.96 o
   3   3   4       54.69       69.11      4.70 o
   5   3   4     1293.00     1443.26     30.09 o
   7   3   4      445.02      407.78     14.55 o
   9   3   4      344.61      376.82     12.26 o
  11   3   4     1271.00     1177.28     39.29 o
  13   3   4       15.22       -4.48      7.76 o
  15   3   4     1094.08     1081.60     37.30 o
  17   3   4     2812.99     2765.74     89.24 o
  19   3   4      887.06      818.22     43.36 o
  21   3   4      149.81      197.73     30.95 o
  23   3   4       23.47      -19.55     23.06 o
  25   3   4       67.31       60.12     29.28 o
 -28   4   4      117.94      110.24     32.38 o
 -26   4   4        3.07       -4.67     23.06 o
 -24   4   4       14.13        1.75     23.06 o
 -22   4   4      147.81      181.93     18.90 o
 -20   4   4       11.82        0.96      9.83 o
 -18   4   4      750.89      681.25     25.33 o
 -16   4   4       16.43        9.42      8.05 o
 -14   4   4       36.32       34.59      6.70 o
 -12   4   4      312.96      252.09     15.79 o
 -10   4   4      354.22      287.96     12.99 o
  -8   4   4       85.19      122.31      7.86 o
  -6   4   4     6912.62     7919.98    201.05 o
  -4   4   4      153.29      157.34      6.53 o
  -2   4   4     3552.60     4114.32     95.05 o
   0   4   4     9522.65     9834.19    246.04 o
   2   4   4       46.60       37.05      3.45 o
   4   4   4     6466.57     6959.24    141.76 o
   6   4   4      738.31      793.74     20.68 o
   8   4   4     4616.42     4446.78     93.20 o
  10   4   4      774.04      648.82     17.37 o
  12   4   4      291.73      295.04     16.00 o
  14   4   4     1159.85     1081.27     36.99 o
  16   4   4     4952.33     4682.62    142.73 o
  18   4   4      337.10      320.44     26.03 o
  20   4   4     1482.65     1386.98     60.31 o
  22   4   4       90.42      120.63     29.28 o
  24   4   4      127.86      158.07     32.38 o
 -27   5   4      168.26      208.39     48.14 o
 -25   5   4       71.40      140.62     29.28 o
 -23   5   4       42.56       62.12     23.93 o
 -21   5   4        1.51       -1.50     10.84 o
 -19   5   4       64.94       48.91     11.97 o
 -17   5   4      118.06      121.78     17.06 o
 -15   5   4      903.10      939.37     37.53 o
 -13   5   4        2.12       -8.01      8.01 o
 -11   5   4     2085.77     2049.66     56.48 o
  -9   5   4     2829.00     3161.59     93.36 o
  -7   5   4      515.42      495.42     17.04 o
  -5   5   4     9467.97    10016.07    252.55 o
  -3   5   4        0.08        6.56      3.01 o
  -1   5   4     7507.73     8556.82    225.08 o
   1   5   4     1795.64     1958.81     53.26 o
   3   5   4      321.21      374.93     13.22 o
   5   5   4     5621.46     5929.04    150.27 o
   7   5   4       92.78      105.39      6.25 o
   9   5   4        3.81        0.00      4.36 o
  11   5   4        0.04       -7.00      7.83 o
  13   5   4      285.29      282.89     17.16 o
  15   5   4     1307.16     1323.05     44.49 o
  17   5   4      445.22      397.19     23.92 o
  19   5   4       63.28       39.85     16.71 o
  21   5   4      258.63      282.16     26.87 o
  23   5   4        7.95       -6.42     23.06 o
 -26   6   4      209.85      170.79     32.38 o
 -24   6   4        0.37       24.61     17.79 o
 -22   6   4      138.04      181.31     23.50 o
 -20   6   4     1442.35     1622.99     67.85 o
 -18   6   4      716.67      684.84     44.86 o
 -16   6   4      243.90      211.51     20.40 o
 -14   6   4      995.04      945.01     41.92 o
 -12   6   4        6.74       -7.91      9.47 o
 -10   6   4     1162.37     1231.60     40.91 o
  -8   6   4     2648.46     2840.56     74.79 o
  -6   6   4      253.67      320.77     13.59 o
  -4   6   4     1741.14     1749.89     53.92 o
  -2   6   4       37.36       43.55      5.45 o
   0   6   4     2037.11     2248.85     54.52 o
   2   6   4     1399.36     1717.12     57.05 o
   4   6   4      145.95      174.24     14.56 o
   6   6   4        0.05       -4.38      4.79 o
   8   6   4     7137.16     6825.17    174.75 o
  10   6   4      503.33      495.11     23.92 o
  12   6   4      154.74      125.52     12.55 o
  14   6   4      384.28      395.28     20.68 o
  16   6   4        3.30        2.29     12.46 o
  18   6   4      558.58      577.85     35.19 o
  20   6   4       14.81       -7.29     15.16 o
  22   6   4       11.30      -18.30     18.76 o
  24   6   4       47.84       65.65     39.39 o
 -25   7   4       22.00        9.63     18.98 o
 -23   7   4      116.63      119.81     22.46 o
 -21   7   4      581.72      613.19     37.73 o
 -19   7   4      115.45      138.82     18.54 o
 -17   7   4     1320.49     1119.64     51.10 o
 -15   7   4     1388.84     1300.24     55.47 o
 -13   7   4      272.10      269.11     41.77 o
 -11   7   4      589.87      540.37     28.94 o
  -9   7   4     1688.44     1634.48     52.65 o
  -7   7   4     1959.94     2031.69     60.58 o
  -5   7   4       28.66       49.61      5.98 o
  -3   7   4       34.90       46.42      5.45 o
  -1   7   4      552.91      688.56     30.95 o
   1   7   4       31.01       22.76      5.87 o
   3   7   4     2521.29     2718.08     85.46 o
   5   7   4      125.52      143.39      9.07 o
   7   7   4     1275.82     1166.33     43.59 o
   9   7   4       99.27      114.38     18.71 o
  11   7   4     3526.64     3457.90    121.89 o
  13   7   4      134.97      114.82     17.69 o
  15   7   4     1258.39     1243.55     66.48 o
  17   7   4       11.60       14.32     16.81 o
  19   7   4        2.92      -16.81     16.81 o
  21   7   4        0.74       -2.19     18.57 o
  23   7   4       55.48       -8.75     30.63 o
 -24   8   4       16.33       13.28     18.54 o
 -22   8   4       32.33       45.86     18.98 o
 -20   8   4       12.35       -2.70     13.15 o
 -18   8   4       77.80       59.45     17.79 o
 -16   8   4       43.67       84.62     16.23 o
 -14   8   4        7.78        8.87     12.13 o
 -12   8   4      820.89      769.09     38.37 o
 -10   8   4      559.71      585.11     31.22 o
  -8   8   4      212.01      187.50     21.50 o
  -6   8   4      577.58      556.95     32.38 o
  -4   8   4     1557.81     1699.80     60.54 o
  -2   8   4      381.14      400.43     21.80 o
   0   8   4     1886.75     2107.02     62.28 o
   2   8   4     2932.74     2935.01     84.61 o
   4   8   4       18.76       16.83      9.48 o
   6   8   4      733.30      716.03     30.87 o
   8   8   4        8.24       -2.19     19.69 o
  10   8   4       10.41      -11.67     13.67 o
  12   8   4      187.68      181.65     24.76 o
  14   8   4        0.21        4.38     21.88 o
  16   8   4      173.87      183.76     27.85 o
  18   8   4       79.74       59.08     21.66 o
  20   8   4       16.06       28.01     23.06 o
 -23   9   4        1.76      -15.52     16.40 o
 -21   9   4       11.76       15.70     16.23 o
 -19   9   4       29.70       55.99     18.54 o
 -17   9   4       72.25      104.41     18.54 o
 -15   9   4      109.58      145.92     35.01 o
 -13   9   4     1130.56     1150.40     66.05 o
 -11   9   4      201.33      216.70     27.34 o
  -9   9   4     3030.36     2988.81    133.95 o
  -7   9   4     6919.81     6912.93    266.08 o
  -5   9   4      930.30      889.84     59.08 o
  -3   9   4        8.13       14.00      9.01 o
  -1   9   4      790.12      899.37     37.90 o
   1   9   4       23.78        2.92      6.96 o
   3   9   4        1.55        1.68      8.01 o
   5   9   4     2060.46     1883.68     57.83 o
   7   9   4       11.72       -6.56     15.32 o
   9   9   4     2266.59     1904.57     89.58 o
  11   9   4      812.40      804.33     52.52 o
  13   9   4       62.61       59.08     18.57 o
  15   9   4      300.94      274.38     30.95 o
  17   9   4       13.69       22.89     19.94 o
  19   9   4      127.81      161.02     50.33 o
 -22  10   4        0.20      -17.51     30.63 o
 -20  10   4        8.57      -26.26     26.26 o
 -18  10   4       27.52       19.84     23.06 o
 -16  10   4      255.45      240.83     33.62 o
 -14  10   4       88.53       83.15     37.20 o
 -12  10   4      606.85      558.96     44.79 o
 -10  10   4      187.13      163.87     39.39 o
  -8  10   4      153.27      157.55     30.63 o
  -6  10   4      814.22      742.72     42.99 o
  -4  10   4     1836.95     1782.95     80.28 o
  -2  10   4       19.18       -5.84     10.11 o
   0  10   4      927.46      965.97     42.32 o
   2  10   4        9.48       13.37      9.67 o
   4  10   4      683.34      695.03     28.82 o
   6  10   4      637.33      534.24     37.14 o
   8  10   4      389.93      415.94     34.04 o
  10  10   4       31.14       17.51     15.47 o
  12  10   4       46.98       37.00     16.81 o
  14  10   4      247.40      260.09     29.28 o
  16  10   4       21.22       10.44     19.94 o
  18  10   4        0.14      -10.10     19.94 o
 -19  11   4       34.96       48.14     30.63 o
 -17  11   4        2.36      -21.88     26.26 o
 -15  11   4        2.33        0.00     26.26 o
 -13  11   4       40.10       52.52     30.63 o
 -11  11   4        3.61       -8.75     21.88 o
  -9  11   4      399.41      297.60     43.76 o
  -7  11   4       18.16       26.26     21.88 o
  -5  11   4      402.51      429.90     32.38 o
  -3  11   4      403.49      424.23     54.71 o
  -1  11   4       40.85       33.67     13.02 o
   1  11   4      103.74      107.92     13.28 o
   3  11   4       80.10       63.83     12.22 o
   5  11   4      171.69      151.02     21.66 o
   7  11   4      226.54      251.11     26.17 o
   9  11   4        0.02        4.38     15.47 o
  11  11   4       15.84       10.94     15.47 o
  13  11   4      136.45       95.70     23.06 o
  15  11   4       89.75      107.27     24.76 o
  17  11   4        1.71      -13.13     26.26 o
 -16  12   4      209.24      253.83     52.52 o
 -14  12   4       36.01       74.40     35.01 o
 -12  12   4        0.05       21.88     26.26 o
 -10  12   4        1.90        8.75     26.26 o
  -8  12   4      436.88      442.02     52.52 o
  -6  12   4      118.75      140.05     35.01 o
  -4  12   4      292.40      344.81     45.95 o
  -2  12   4      440.20      483.15     35.69 o
   0  12   4      887.13     1029.69     45.34 o
   2  12   4      216.17      198.07     19.90 o
   4  12   4       50.98      118.16     30.63 o
   6  12   4      623.15      551.43     61.27 o
   8  12   4       50.70       35.01     26.26 o
  10  12   4        0.27       13.13     21.88 o
  12  12   4       12.36      -21.88     21.88 o
 -13  13   4      204.34      223.20     48.14 o
 -11  13   4       21.03       43.76     30.63 o
  -9  13   4       28.53       48.14     30.63 o
  -7  13   4       27.00       48.14     30.63 o
  -5  13   4       18.52       43.76     26.26 o
  -3  13   4        3.27        4.38     12.63 o
  -1  13   4      130.55      175.01     19.90 o
   1  13   4      187.28      192.56     35.01 o
   3  13   4       19.61       17.51     26.26 o
   5  13   4       16.84       -4.38     21.88 o
   7  13   4      202.70      205.69     43.76 o
   9  13   4       40.27       61.27     30.63 o
  -8  14   4      208.31      345.74     52.52 o
  -6  14   4        0.24       26.93     19.94 o
  -4  14   4      130.04      209.12     28.45 o
  -2  14   4      196.23      269.44     29.28 o
   0  14   4       37.53       30.63     30.63 o
   2  14   4       32.35      -17.51     26.26 o
   4  14   4      213.25      196.94     43.76 o
 -29   1   5       16.87       25.23     26.17 o
 -27   1   5        7.82       24.07     24.76 o
 -25   1   5      124.28      100.14     26.17 o
 -23   1   5      206.84      243.08     45.95 o
 -21   1   5      124.02      132.14     14.35 o
 -19   1   5       45.27       50.54      8.59 o
 -17   1   5     1501.76     1430.49     30.98 o
 -15   1   5     1954.26     1921.48     36.04 o
 -13   1   5     1549.52     1510.53     28.83 o
 -11   1   5     4615.17     4629.98     79.26 o
  -9   1   5     7883.49     8253.93    144.15 o
  -7   1   5    26602.78    28261.89    655.14 o
  -5   1   5    10987.95    10585.23    248.13 o
  -3   1   5     9983.88    10073.35    236.06 o
  -1   1   5    18918.63    17881.70    341.78 o
   1   1   5     1716.05     1365.59     27.81 o
   3   1   5      456.05      375.51      9.70 o
   5   1   5     1636.18     1863.16     45.36 o
   7   1   5      579.32      611.73     19.04 o
   9   1   5     5594.98     6595.26    169.72 o
  11   1   5      626.29      588.32     15.23 o
  13   1   5      112.06      105.82      7.35 o
  15   1   5      144.60      150.52     10.32 o
  17   1   5      211.14      190.05     12.61 o
  19   1   5      156.70      153.17     26.82 o
  21   1   5       14.66        8.75     21.66 o
  23   1   5      114.28      115.48     29.28 o
  25   1   5        3.66      -14.67     26.26 o
 -30   2   5      142.63      154.05     35.49 o
 -28   2   5        6.81       -3.21     23.06 o
 -26   2   5      111.77      162.99     30.95 o
 -24   2   5        0.62        5.05     19.94 o
 -22   2   5      493.19      441.44     27.73 o
 -20   2   5      391.40      428.95     28.08 o
 -18   2   5       47.86       32.85      7.60 o
 -16   2   5      401.32      393.62     12.05 o
 -14   2   5        0.75       -3.16      3.16 o
 -12   2   5    16402.35    16956.29    282.61 o
 -10   2   5     1931.74     2159.52     41.67 o
  -8   2   5     8368.49     8188.01    149.00 o
  -6   2   5      319.34      319.84     10.19 o
  -4   2   5        0.04       20.19      3.57 o
  -2   2   5     7287.57     6808.34    189.89 o
   0   2   5    15151.65    15613.98    337.76 o
   2   2   5     7040.40     7340.52    204.11 o
   4   2   5     1165.62     1308.84     44.10 o
   6   2   5       40.20       54.21      4.75 o
   8   2   5     4204.82     4664.82    101.27 o
  10   2   5      197.54      212.94      8.46 o
  12   2   5       25.74       31.28      4.60 o
  14   2   5       37.55       33.55      6.38 o
  16   2   5       10.64        8.44      6.25 o
  18   2   5      428.98      488.21     30.87 o
  20   2   5       22.74       -9.76     19.94 o
  22   2   5       17.41      -10.94     21.66 o
  24   2   5       19.26       13.13     24.76 o
 -29   3   5      304.28      371.94     52.52 o
 -27   3   5       26.36      -10.21     23.06 o
 -25   3   5       25.27       52.52     24.76 o
 -23   3   5       57.27       20.57     18.01 o
 -21   3   5       41.03       30.62      8.56 o
 -19   3   5      243.61      258.59     12.81 o
 -17   3   5      166.41      171.29     12.02 o
 -15   3   5     1129.58     1053.39     25.43 o
 -13   3   5     6764.67     6815.41    131.53 o
 -11   3   5     2768.26     2920.89     53.14 o
  -9   3   5     1526.32     1632.98     32.50 o
  -7   3   5    14108.09    14248.96    271.33 o
  -5   3   5     4257.53     4205.27     85.87 o
  -3   3   5     5040.58     5318.00    134.19 o
  -1   3   5    12577.41    13339.90    301.73 o
   1   3   5     1746.03     1658.70     38.54 o
   3   3   5        8.01        6.65      4.14 o
   5   3   5     3134.16     3525.61    108.44 o
   7   3   5     1000.22     1127.47     39.35 o
   9   3   5       55.35       45.86      5.01 o
  11   3   5      747.68      854.84     22.25 o
  13   3   5        2.26       -7.50      7.50 o
  15   3   5     2775.70     2850.71     81.87 o
  17   3   5      621.30      664.04     41.54 o
  19   3   5      142.09       85.74     19.26 o
  21   3   5       51.46       52.79     24.18 o
  23   3   5        9.78      -21.66     21.66 o
  25   3   5        2.91      -17.51     24.76 o
 -28   4   5       11.54       10.94     24.76 o
 -26   4   5       64.15       89.72     27.85 o
 -24   4   5       10.04       11.88     21.01 o
 -22   4   5      155.46      151.65     14.71 o
 -20   4   5     1090.37     1023.88     27.69 o
 -18   4   5      101.41      106.01      8.53 o
 -16   4   5        0.22       -5.32      5.32 o
 -14   4   5      459.65      403.23     14.00 o
 -12   4   5       72.96       93.36      6.20 o
 -10   4   5      166.07      172.22     10.53 o
  -8   4   5     3297.27     3798.42     83.52 o
  -6   4   5     3237.42     3333.52     84.17 o
  -4   4   5      164.34      140.74      7.11 o
  -2   4   5      407.89      327.52     11.41 o
   0   4   5      149.14      118.37      5.21 o
   2   4   5     1085.72     1141.60     28.44 o
   4   4   5     1433.22     1390.72     31.16 o
   6   4   5     2779.76     3251.23     68.38 o
   8   4   5     1209.58     1285.19     29.96 o
  10   4   5      296.88      298.19     11.09 o
  12   4   5      677.55      668.52     26.08 o
  14   4   5       32.00       32.99     11.26 o
  16   4   5     1947.97     1875.56     64.29 o
  18   4   5        5.24       -3.15     14.74 o
  20   4   5       29.66       17.04     16.71 o
  22   4   5       31.47       11.67     23.06 o
  24   4   5      152.50      175.77     35.01 o
 -27   5   5        8.43       36.47     27.34 o
 -25   5   5       28.67       42.67     24.18 o
 -23   5   5        3.11        4.09     13.28 o
 -21   5   5       19.38       -1.80     13.33 o
 -19   5   5     1440.86     1345.02     58.71 o
 -17   5   5     2043.44     2050.35     69.09 o
 -15   5   5        7.76      -12.64     14.53 o
 -13   5   5      110.31      113.35     12.85 o
 -11   5   5        0.45       -6.22      6.22 o
  -9   5   5      228.35      247.56     12.85 o
  -7   5   5      599.80      615.85     21.72 o
  -5   5   5        0.92        2.08      3.03 o
  -3   5   5      956.57      882.95     24.31 o
  -1   5   5      124.68       58.81      5.80 o
   1   5   5     2625.64     2722.53     72.00 o
   3   5   5     6486.86     6980.79    181.14 o
   5   5   5     1804.58     1882.61     43.53 o
   7   5   5     4359.19     4274.44     95.28 o
   9   5   5       68.02       77.07      7.85 o
  11   5   5       36.73       34.59      9.28 o
  13   5   5     1070.88     1071.47     37.87 o
  15   5   5      101.87      116.53     15.08 o
  17   5   5       76.03       50.21     16.71 o
  19   5   5       59.22       49.06     16.71 o
  21   5   5       21.03       12.84     23.06 o
  23   5   5      146.61       95.59     29.28 o
 -26   6   5       81.97       66.13     27.34 o
 -24   6   5       41.81       52.52     18.98 o
 -22   6   5        2.20        6.37     16.40 o
 -20   6   5      386.82      297.43     46.46 o
 -18   6   5       31.30       31.25     14.74 o
 -16   6   5      745.58      614.40     41.66 o
 -14   6   5      197.98      208.27     19.90 o
 -12   6   5      197.21      252.84     20.40 o
 -10   6   5      154.96      176.88     10.50 o
  -8   6   5     1489.60     1442.76     44.73 o
  -6   6   5      660.40      652.67     22.77 o
  -4   6   5     3431.97     3799.12     96.61 o
  -2   6   5     4096.47     4564.24    114.94 o
   0   6   5       15.75       36.70      6.15 o
   2   6   5     4529.20     4774.41    157.92 o
   4   6   5        3.80       10.34      5.25 o
   6   6   5      103.17      117.33      8.84 o
   8   6   5        7.70       -4.60      5.66 o
  10   6   5       72.93       57.22      9.54 o
  12   6   5        1.27       -3.96      9.28 o
  14   6   5      874.50      862.27     32.45 o
  16   6   5      637.01      698.01     33.22 o
  18   6   5      144.14      129.00     20.21 o
  20   6   5      465.56      496.24     80.96 o
  22   6   5      152.11      153.17     43.76 o
 -25   7   5       10.82       26.61     14.73 o
 -23   7   5       46.70       40.06     22.85 o
 -21   7   5       56.87       64.60     18.98 o
 -19   7   5       75.58       78.18     17.32 o
 -17   7   5       74.39       69.54     15.87 o
 -15   7   5        1.02      -10.35     10.35 o
 -13   7   5       11.14      -15.69     15.69 o
 -11   7   5        8.09       -0.58      6.95 o
  -9   7   5      534.05      568.17     25.57 o
  -7   7   5     3615.02     3840.54    110.75 o
  -5   7   5      626.18      597.43     25.25 o
  -3   7   5       73.11       74.58      7.28 o
  -1   7   5     2103.99     2202.57     58.56 o
   1   7   5       75.82       72.40      7.28 o
   3   7   5      140.08      135.37     12.66 o
   5   7   5       53.99       40.83      8.01 o
   7   7   5      303.87      275.45     18.51 o
   9   7   5       21.01       -0.97     13.67 o
  11   7   5     1334.25     1212.82     94.09 o
  13   7   5      145.02      130.03     21.66 o
  15   7   5        0.04      -15.47     15.47 o
  17   7   5       26.95        8.75     21.88 o
  19   7   5        0.68      -13.13     18.57 o
  21   7   5        0.35       -1.68     19.94 o
 -24   8   5       10.12       28.07     15.14 o
 -22   8   5      361.87      451.56     57.58 o
 -20   8   5      126.92      162.93     22.02 o
 -18   8   5        2.20      -13.13     13.45 o
 -16   8   5      128.84      159.63     28.34 o
 -14   8   5      243.57      262.47     50.33 o
 -12   8   5        0.06      -10.57     10.57 o
 -10   8   5     1417.60     1446.10     49.13 o
  -8   8   5      304.23      270.91     24.18 o
  -6   8   5      271.92      275.41     23.06 o
  -4   8   5        6.09       -0.80      8.20 o
  -2   8   5     1258.13     1320.40     42.63 o
   0   8   5      212.46      201.80     22.74 o
   2   8   5       88.28      107.66     10.94 o
   4   8   5      851.44      926.40     32.71 o
   6   8   5     6600.49     5940.04    191.35 o
   8   8   5       28.87       17.51     19.69 o
  10   8   5     1696.32     1575.51     77.18 o
  12   8   5       69.91       65.65     18.57 o
  14   8   5      107.05      107.27     21.66 o
  16   8   5       58.32       36.36     19.94 o
  18   8   5      123.05      123.00     26.17 o
  20   8   5       22.41       33.55     23.06 o
 -23   9   5        3.28       14.42     26.17 o
 -21   9   5       37.80       32.82     24.18 o
 -19   9   5      607.57      718.26     55.45 o
 -17   9   5        8.57        5.11     17.81 o
 -15   9   5      203.89      145.48     27.34 o
 -13   9   5      474.96      501.42     42.99 o
 -11   9   5      281.42      236.49     35.01 o
  -9   9   5     2273.25     2223.46     95.78 o
  -7   9   5      161.45      129.07     39.39 o
  -5   9   5      967.46      923.94     47.89 o
  -3   9   5        2.48        0.63      7.43 o
  -1   9   5        0.48       -7.43      7.43 o
   1   9   5      271.90      221.26     15.32 o
   3   9   5     4879.32     4549.70    128.20 o
   5   9   5      310.32      300.02     42.86 o
   7   9   5     2122.42     1839.11     85.06 o
   9   9   5      544.80      486.77     37.14 o
  11   9   5        7.28      -10.70     13.67 o
  13   9   5      158.38      146.90     24.76 o
  15   9   5       25.35       -8.75     15.47 o
  17   9   5       34.78       35.01     21.66 o
  19   9   5       11.27       25.63     21.01 o
 -22  10   5       16.82       -8.75     30.63 o
 -20  10   5       55.52       83.15     27.34 o
 -18  10   5      213.61      204.92     37.20 o
 -16  10   5        6.94      -21.01     21.01 o
 -14  10   5      346.81      295.77     35.49 o
 -12  10   5      734.39      565.85     46.11 o
 -10  10   5     1670.93     1482.21     78.50 o
  -8  10   5       52.37       70.02     26.26 o
  -6  10   5     3697.41     3707.51    151.54 o
  -4  10   5      176.31      145.52     16.71 o
  -2  10   5      308.23      294.20     17.98 o
   0  10   5        9.16        1.38      9.87 o
   2  10   5      118.30      111.26     12.85 o
   4  10   5      268.38      346.36     21.48 o
   6  10   5       32.01       30.63     13.67 o
   8  10   5        0.95       -0.49     13.67 o
  10  10   5      901.42      944.09     87.53 o
  12  10   5        6.70       10.94     15.47 o
  14  10   5       31.39       39.39     18.57 o
  16  10   5      139.78       82.86     23.06 o
  18  10   5        3.53       17.51     30.63 o
 -19  11   5       25.03       26.26     30.63 o
 -17  11   5       98.89       87.53     35.01 o
 -15  11   5       19.83        0.00     26.26 o
 -13  11   5      109.12      105.03     35.01 o
 -11  11   5       33.69       47.27     26.26 o
  -9  11   5      234.13      222.17     30.48 o
  -7  11   5      105.58       56.89     26.26 o
  -5  11   5       93.36      102.91     15.16 o
  -3  11   5        0.08       -7.29     10.11 o
  -1  11   5      148.95      181.35     15.79 o
   1  11   5       87.76       95.26     12.85 o
   3  11   5      145.93      173.27     17.32 o
   5  11   5      587.21      531.32     40.23 o
   7  11   5      755.14      777.29     47.89 o
   9  11   5      105.94      135.67     23.06 o
  11  11   5      381.09      361.39     34.04 o
  13  11   5       45.10       35.01     18.57 o
  15  11   5       26.51      -26.26     26.26 o
 -16  12   5       33.69      -21.88     35.01 o
 -14  12   5     1032.35     1242.90    100.66 o
 -12  12   5       68.23       56.89     30.63 o
 -10  12   5      105.99       87.53     35.01 o
  -8  12   5        6.72        8.75     21.88 o
  -6  12   5       70.85       67.33     19.94 o
  -4  12   5        2.86       30.63     11.59 o
  -2  12   5        5.21       33.47     13.33 o
   0  12   5      236.61      230.00     25.33 o
   2  12   5      182.24      105.03     30.63 o
   4  12   5       54.38       35.01     26.26 o
   6  12   5       45.09       17.51     17.51 o
   8  12   5      108.03      183.20     26.17 o
  10  12   5       75.80       32.65     19.94 o
  12  12   5       40.59       65.65     30.63 o
 -13  13   5        1.79       -4.38     30.63 o
 -11  13   5      235.28      328.23     52.52 o
  -9  13   5       24.25       54.71     19.69 o
  -7  13   5      216.74      303.05     32.38 o
  -5  13   5       10.40       32.82     18.57 o
  -3  13   5        0.10       -4.02     12.29 o
  -1  13   5       23.20       94.60     16.40 o
   1  13   5        1.59      -17.51     17.51 o
   3  13   5      113.82       83.15     30.63 o
   5  13   5        3.51       17.51     26.26 o
   7  13   5       41.84       52.52     30.63 o
  -8  14   5       17.80       42.08     21.88 o
  -6  14   5      117.56      189.15     27.34 o
  -4  14   5        1.32       54.87     19.94 o
  -2  14   5      267.75      383.98     27.56 o
   0  14   5        8.85        8.75     26.26 o
   2  14   5       38.56       78.78     35.01 o
   4  14   5        0.79       26.26     30.63 o
 -30   0   6       66.03       78.78     43.76 o
 -28   0   6        0.30        4.38     35.01 o
 -26   0   6      319.50      306.35     52.52 o
 -24   0   6      745.31      691.47     74.40 o
 -22   0   6        0.01      -16.81     16.81 o
 -20   0   6      353.28      348.54     27.56 o
 -18   0   6    11395.16    11443.84    301.88 o
 -16   0   6     5682.67     5748.52    154.22 o
 -14   0   6       72.57       38.38      7.78 o
 -12   0   6    15382.76    14696.94    383.00 o
 -10   0   6    37467.24    38069.45   1081.32 o
  -8   0   6    24899.36    27570.01    946.04 o
  -6   0   6    46994.14    54761.98   3299.81 o
  -4   0   6      101.65      103.03      8.81 o
   0   0   6      597.51      480.77     21.51 o
   2   0   6    15902.28    16609.33    642.98 o
   4   0   6       98.18       75.24      5.20 o
   6   0   6     3648.09     3570.75     88.03 o
   8   0   6       22.56       22.32      5.66 o
  10   0   6      148.72      175.23     11.35 o
  12   0   6     1135.18     1145.67     39.52 o
  14   0   6      600.37      597.63     25.57 o
  16   0   6      395.53      363.08     26.78 o
  18   0   6      485.40      411.83     37.14 o
  20   0   6      161.94      192.56     43.76 o
  22   0   6       48.87        0.00     35.01 o
  24   0   6      322.49      350.11     56.89 o
 -29   1   6        8.80        4.38     24.76 o
 -27   1   6      113.58       95.13     29.28 o
 -25   1   6        0.07        6.06     19.94 o
 -23   1   6      206.87      170.68     27.85 o
 -21   1   6        3.25        1.21      9.25 o
 -19   1   6      152.02      162.97     17.30 o
 -17   1   6       12.96       15.22      6.78 o
 -15   1   6     1629.64     1639.71     32.86 o
 -13   1   6       93.06       70.37      5.74 o
 -11   1   6       17.93        4.49      4.44 o
  -9   1   6       16.59       30.29      4.59 o
  -7   1   6        3.09        8.75      3.87 o
  -5   1   6     1313.63     1221.88     33.81 o
  -3   1   6    27284.32    26883.17    570.98 o
  -1   1   6      973.58      971.27     20.59 o
   1   1   6     1290.83     1246.73     25.89 o
   3   1   6    19213.43    18665.16    356.68 o
   5   1   6    33690.45    36420.25    760.14 o
   7   1   6      410.20      396.90     12.21 o
   9   1   6      555.33      600.87     16.04 o
  11   1   6      394.08      431.19     12.61 o
  13   1   6      982.70     1007.38     25.87 o
  15   1   6      552.60      508.04     21.21 o
  17   1   6      236.57      234.61     17.33 o
  19   1   6      213.95      194.48     23.50 o
  21   1   6      164.13      167.30     32.82 o
  23   1   6        4.13      -12.25     23.06 o
  25   1   6        0.05      -19.94     19.94 o
 -30   2   6       23.70       35.01     27.85 o
 -28   2   6       56.31       71.97     27.34 o
 -26   2   6      249.69      251.24     35.49 o
 -24   2   6       87.54       56.89     23.06 o
 -22   2   6     1053.20     1126.44     36.18 o
 -20   2   6     1654.97     1629.79     40.18 o
 -18   2   6        5.26       -6.22      6.22 o
 -16   2   6      222.72      227.34      9.04 o
 -14   2   6       49.86       20.34      5.29 o
 -12   2   6     1204.68     1036.82     21.82 o
 -10   2   6     8236.66     8407.03    147.06 o
  -8   2   6    15266.29    15430.17    267.46 o
  -6   2   6     8933.62     9055.93    197.64 o
  -4   2   6    10631.50    11548.75    437.10 o
  -2   2   6      764.87      802.82     18.22 o
   0   2   6     2923.24     2840.24     59.43 o
   2   2   6     3438.76     3629.48     84.01 o
   4   2   6     2480.65     2707.14     92.07 o
   6   2   6     9043.61     9917.49    263.44 o
   8   2   6     2292.47     2578.25     61.60 o
  10   2   6     1776.74     2004.43     46.16 o
  12   2   6        5.14       -1.70      5.09 o
  14   2   6       62.63       32.26      9.36 o
  16   2   6      319.10      286.01     20.89 o
  18   2   6       36.13       43.76     21.66 o
  20   2   6       88.32      117.78     26.17 o
  22   2   6        8.15      -13.13     21.66 o
  24   2   6      170.03      170.96     35.49 o
 -29   3   6      155.65      170.11     35.49 o
 -27   3   6       13.66       10.21     23.06 o
 -25   3   6      453.42      490.16     44.79 o
 -23   3   6       15.97       20.59     10.58 o
 -21   3   6      224.20      174.17     12.16 o
 -19   3   6        2.55       -6.70      6.70 o
 -17   3   6     1814.18     1788.83     42.61 o
 -15   3   6       73.47       76.05      5.47 o
 -13   3   6     1193.42     1125.79     23.86 o
 -11   3   6      270.64      308.98      9.16 o
  -9   3   6        0.48       -2.86      2.98 o
  -7   3   6     3003.34     3118.95     61.54 o
  -5   3   6     4721.38     4907.25     94.05 o
  -3   3   6      341.99      312.43      9.34 o
  -1   3   6      120.78      175.41      8.49 o
   1   3   6       46.35       49.72      4.34 o
   3   3   6        8.30       -2.98      3.15 o
   5   3   6      235.32      370.34     15.06 o
   7   3   6     1460.29     1696.58     59.66 o
   9   3   6      962.59      993.60     28.12 o
  11   3   6        0.80       -5.05      5.05 o
  13   3   6      140.04      148.82     14.44 o
  15   3   6     2230.49     2114.44     63.43 o
  17   3   6      996.06      910.91     45.03 o
  19   3   6      145.52      123.00     27.85 o
  21   3   6       51.38       39.68     28.45 o
  23   3   6        0.71      -21.88     21.88 o
 -28   4   6        1.48       34.50     26.17 o
 -26   4   6      102.52       98.23     27.34 o
 -24   4   6      380.06      354.90     23.16 o
 -22   4   6       17.59        7.97     10.02 o
 -20   4   6      217.58      176.75     10.71 o
 -18   4   6       13.54        5.67      6.70 o
 -16   4   6      584.09      588.46     18.13 o
 -14   4   6      698.52      710.15     18.71 o
 -12   4   6       94.49      103.44      6.26 o
 -10   4   6     2616.38     2679.62     60.49 o
  -8   4   6       13.02        1.75      2.18 o
  -6   4   6     4346.02     4538.04     98.28 o
  -4   4   6      525.63      604.44     14.78 o
  -2   4   6     2091.91     2152.42     45.56 o
   0   4   6     6259.51     6872.17    150.22 o
   2   4   6     5305.06     5526.85    146.29 o
   4   4   6       79.41       63.01     10.87 o
   6   4   6      539.06      521.34     19.62 o
   8   4   6      793.11      789.41     28.07 o
  10   4   6     1068.82     1145.76     41.30 o
  12   4   6      228.34      262.66     16.00 o
  14   4   6     3304.08     3328.24     94.74 o
  16   4   6     1326.41     1362.15     58.02 o
  18   4   6     1088.53     1054.27     49.38 o
  20   4   6       45.74       70.02     24.76 o
  22   4   6       12.32        1.25     21.01 o
  24   4   6        4.79       -9.01     26.17 o
 -27   5   6       55.27       36.30     26.17 o
 -25   5   6       44.18       23.08     19.26 o
 -23   5   6       95.83      113.34     18.32 o
 -21   5   6        9.66       17.84     11.68 o
 -19   5   6      252.57      297.90     19.86 o
 -17   5   6     3350.07     3237.12     97.94 o
 -15   5   6      199.68      212.55     15.06 o
 -13   5   6     2066.59     2277.00     56.82 o
 -11   5   6      967.40      973.28     37.26 o
  -9   5   6     1717.70     1709.91     46.37 o
  -7   5   6     1705.11     1917.47     50.30 o
  -5   5   6     8008.56     8333.17    188.25 o
  -3   5   6      307.12      280.38     11.23 o
  -1   5   6     2592.75     2789.82     71.74 o
   1   5   6      541.41      577.49     21.27 o
   3   5   6       14.41       -3.92      6.41 o
   5   5   6       18.16       22.37      5.13 o
   7   5   6      117.93       72.08      6.03 o
   9   5   6      972.58      946.66     27.31 o
  11   5   6     2021.08     1954.93     77.07 o
  13   5   6     5549.48     5593.08    150.83 o
  15   5   6      218.96      222.60     20.67 o
  17   5   6      169.91      148.69     21.80 o
  19   5   6        0.33      -14.16     14.16 o
  21   5   6      124.59      103.71     27.85 o
  23   5   6       10.70       21.88     35.01 o
 -28   6   6       71.16       61.27     48.14 o
 -26   6   6       11.07        7.66     24.18 o
 -24   6   6       51.43       77.59     16.11 o
 -22   6   6       56.17       97.01     15.38 o
 -20   6   6       56.75       65.39     14.46 o
 -18   6   6       57.21       50.69     12.46 o
 -16   6   6      891.99      845.65     42.54 o
 -14   6   6        9.94       -7.78     10.54 o
 -12   6   6     1849.76     1864.61     58.90 o
 -10   6   6      221.92      192.19     10.83 o
  -8   6   6     5218.73     5181.99    130.16 o
  -6   6   6     5021.17     5129.68    128.29 o
  -4   6   6       80.71      119.96      8.84 o
  -2   6   6     3557.86     3971.40    100.98 o
   0   6   6     1102.95     1185.84     44.85 o
   2   6   6      154.60      172.20     12.00 o
   4   6   6        3.83       13.92      5.33 o
   6   6   6     3288.92     3267.38     85.96 o
   8   6   6     1573.73     1438.44     38.22 o
  10   6   6      503.96      435.98     20.58 o
  12   6   6      128.66      141.86     15.50 o
  14   6   6     1962.57     2010.52     68.63 o
  16   6   6      200.86      194.15     26.17 o
  18   6   6      103.55      145.92     26.17 o
  20   6   6        6.11        6.73     19.94 o
  22   6   6      128.78      113.79     39.39 o
 -27   7   6       13.90      -24.18     24.18 o
 -25   7   6      144.58      218.40     27.67 o
 -23   7   6       85.95      105.20     16.69 o
 -21   7   6       23.90       32.96     17.69 o
 -19   7   6      346.61      277.56     31.38 o
 -17   7   6        6.01       -1.30     15.17 o
 -15   7   6      130.33       67.57     15.15 o
 -13   7   6      175.95      212.65     18.94 o
 -11   7   6     2010.78     1995.69     63.33 o
  -9   7   6       20.51        9.15      9.19 o
  -7   7   6      163.54      155.97      9.91 o
  -5   7   6     5487.71     5713.14    143.40 o
  -3   7   6      937.96      964.64     29.28 o
  -1   7   6       95.02       81.30      8.13 o
   1   7   6      516.93      502.10     19.14 o
   3   7   6     1133.03     1072.60     36.41 o
   5   7   6      326.74      286.62     17.07 o
   7   7   6      970.54      937.44     39.19 o
   9   7   6      811.67      802.51     47.89 o
  11   7   6     1573.62     1555.60     77.18 o
  13   7   6        6.33        0.80     16.81 o
  15   7   6      210.86      219.17     27.85 o
  17   7   6        3.91      -10.74     16.81 o
  19   7   6        3.91        2.69     19.94 o
  21   7   6        1.69       -0.34     19.94 o
 -26   8   6        2.70       -3.70     24.00 o
 -24   8   6        2.85       24.27     14.93 o
 -22   8   6       25.38       33.12     14.73 o
 -20   8   6        4.33       14.13     13.13 o
 -18   8   6      169.20      144.35     22.68 o
 -16   8   6        1.72       -5.09     25.96 o
 -14   8   6       21.14        3.28     17.81 o
 -12   8   6     1268.07     1179.47     72.21 o
 -10   8   6     4761.13     4716.64    183.95 o
  -8   8   6      283.84      287.00     28.45 o
  -6   8   6      553.42      554.79     27.56 o
  -4   8   6      616.18      643.35     25.09 o
  -2   8   6     2159.66     2285.36     68.26 o
   0   8   6      520.80      581.86     23.46 o
   2   8   6       44.13       43.39     13.27 o
   4   8   6      113.35      103.29     14.16 o
   6   8   6      102.92       92.37     12.74 o
   8   8   6      132.66      110.47     21.88 o
  10   8   6       17.17       -7.29     13.67 o
  12   8   6      168.51      143.13     24.07 o
  14   8   6      434.75      440.36     37.14 o
  16   8   6        0.91        1.19     16.81 o
  18   8   6       61.06       89.33     26.17 o
  20   8   6       16.23        0.00     21.01 o
 -23   9   6       30.13       60.22     23.48 o
 -21   9   6      194.40      207.28     33.67 o
 -19   9   6       29.78        1.75     26.26 o
 -17   9   6        0.37       -8.08     19.94 o
 -15   9   6      430.52      399.68     54.71 o
 -13   9   6      148.78      170.89     28.31 o
 -11   9   6        0.77      -15.66     15.66 o
  -9   9   6      178.16      192.26     21.01 o
  -7   9   6     5077.16     5090.50    163.34 o
  -5   9   6       54.61       42.42     11.59 o
  -3   9   6       37.06       29.67      8.69 o
  -1   9   6      733.47      623.20     26.12 o
   1   9   6      871.71      960.43     34.42 o
   3   9   6     2509.18     2271.65     69.82 o
   5   9   6      105.25      137.28     16.88 o
   7   9   6     2200.67     2009.01     92.68 o
   9   9   6       10.38        8.75     19.69 o
  11   9   6       13.04        4.38     15.47 o
  13   9   6       57.40       28.45     18.57 o
  15   9   6      127.65      157.55     26.17 o
  17   9   6      158.06      198.92     29.28 o
  19   9   6      190.67      227.60     32.38 o
 -22  10   6       45.55       50.93     21.17 o
 -20  10   6       72.17      108.14     21.61 o
 -18  10   6      245.02      214.93     33.62 o
 -16  10   6      291.70      375.12     41.01 o
 -14  10   6      101.12       71.66     24.18 o
 -12  10   6       28.08        1.88     21.01 o
 -10  10   6        0.00        0.00     21.88 o
  -8  10   6       13.48       24.91     11.59 o
  -6  10   6      999.75      910.49     40.27 o
  -4  10   6      275.02      234.66     17.30 o
  -2  10   6     2868.07     2916.81     86.80 o
   0  10   6      863.13      790.48     31.02 o
   2  10   6      810.88      830.69     34.74 o
   4  10   6      399.80      381.29     24.33 o
   6  10   6      477.88      429.29     34.04 o
   8  10   6      324.08      306.35     30.95 o
  10  10   6      134.82      101.42     21.66 o
  12  10   6       38.32       17.51     18.57 o
  14  10   6      119.79      120.71     24.76 o
  16  10   6       17.44        2.19     18.57 o
 -19  11   6       26.65       71.66     24.18 o
 -17  11   6      106.02      118.43     39.39 o
 -15  11   6        2.50      -12.50     21.01 o
 -13  11   6      320.98      384.91     39.87 o
 -11  11   6       70.40       79.03     18.51 o
  -9  11   6        5.37       11.94     16.81 o
  -7  11   6       26.98       28.25     16.81 o
  -5  11   6      202.73      188.26     18.42 o
  -3  11   6      225.72      199.08     16.13 o
  -1  11   6      131.82      161.14     18.95 o
   1  11   6       77.18       78.26     12.22 o
   3  11   6     3421.44     3360.89    145.35 o
   5  11   6       82.19      106.29     21.88 o
   7  11   6       81.04      119.62     21.66 o
   9  11   6       80.65       55.55     19.94 o
  11  11   6      125.31      136.23     24.76 o
  13  11   6       33.17       63.46     21.66 o
  15  11   6       12.86       13.13     26.26 o
 -16  12   6        0.55       26.26     30.63 o
 -14  12   6      192.75      276.82     32.38 o
 -12  12   6        9.00       24.07     18.57 o
 -10  12   6      127.63      177.50     35.01 o
  -8  12   6       23.86       48.14     18.57 o
  -6  12   6      142.96      165.59     23.06 o
  -4  12   6        0.00       20.42     12.63 o
  -2  12   6      742.61      849.17     34.91 o
   0  12   6       76.54       79.52     13.59 o
   2  12   6      218.15      151.78     21.66 o
   4  12   6       66.54       41.58     18.57 o
   6  12   6      166.63      183.20     26.17 o
   8  12   6        0.61        6.56     24.07 o
  10  12   6        4.71       -2.39     26.26 o
  12  12   6       29.01       26.26     30.63 o
 -13  13   6       48.41       98.78     48.14 o
 -11  13   6      340.14      376.30     36.75 o
  -9  13   6       17.53       30.63     18.57 o
  -7  13   6      261.55      273.94     43.76 o
  -5  13   6      221.19      295.86     30.48 o
  -3  13   6      186.86      201.83     20.96 o
  -1  13   6      534.27      628.50     45.79 o
   1  13   6       49.00       30.63     21.88 o
   3  13   6       18.51       35.01     26.26 o
   5  13   6      209.01      218.82     43.76 o
   7  13   6       17.50       26.26     30.63 o
  -8  14   6      220.55      291.78     33.62 o
  -6  14   6       14.05       19.69     19.69 o
  -4  14   6      124.35      154.05     25.10 o
  -2  14   6       26.88       18.28     14.74 o
   0  14   6      178.98      210.07     39.39 o
   2  14   6       22.92       17.51     26.26 o
 -29   1   7       17.21       24.71     26.26 o
 -27   1   7        0.15        2.19     21.66 o
 -25   1   7       55.23       85.21     26.17 o
 -23   1   7       17.71      -15.32     18.57 o
 -21   1   7      504.36      568.10     21.67 o
 -19   1   7     2243.34     2266.37     57.14 o
 -17   1   7     1260.57     1229.52     29.77 o
 -15   1   7       58.69       55.70      6.62 o
 -13   1   7       21.10       -1.73      4.65 o
 -11   1   7     3574.37     3572.78     68.42 o
  -9   1   7     6184.69     6184.51    127.36 o
  -7   1   7     2523.27     2303.97     62.92 o
  -5   1   7       23.27       18.72      4.00 o
  -3   1   7    27753.53    26293.49    531.39 o
  -1   1   7     6694.91     6363.28    137.84 o
   1   1   7     3434.72     3272.31     64.75 o
   3   1   7     5081.60     5300.59    103.49 o
   5   1   7      182.75      313.91      8.78 o
   7   1   7     5038.39     5546.91    111.23 o
   9   1   7     1886.34     1810.84     36.56 o
  11   1   7      152.10      180.52      9.10 o
  13   1   7       38.70       41.73      6.35 o
  15   1   7       74.76       85.05      9.55 o
  17   1   7      580.63      626.02     39.38 o
  19   1   7        4.94      -17.51     18.57 o
  21   1   7       16.43       19.69     24.76 o
  23   1   7       55.80       98.35     29.28 o
 -30   2   7       66.91       74.40     30.95 o
 -28   2   7        2.44       35.78     26.17 o
 -26   2   7        6.67        6.56     21.66 o
 -24   2   7       10.23       41.43     23.06 o
 -22   2   7      304.86      257.47     16.30 o
 -20   2   7      707.99      718.88     22.94 o
 -18   2   7      166.02      207.63     12.24 o
 -16   2   7      437.60      420.70     13.36 o
 -14   2   7     2748.61     2759.64     53.67 o
 -12   2   7      211.29      192.92      7.95 o
 -10   2   7    13197.80    13949.97    242.65 o
  -8   2   7     3695.40     3962.12     75.27 o
  -6   2   7    11206.37    11317.66    286.37 o
  -4   2   7      298.21      328.91      9.98 o
  -2   2   7    25258.91    24987.42    539.78 o
   0   2   7      683.87      641.56     15.23 o
   2   2   7     8355.23     9174.37    176.45 o
   4   2   7     4420.98     5079.99    155.30 o
   6   2   7     1946.19     2183.44     77.88 o
   8   2   7        0.16       -4.15      4.44 o
  10   2   7      603.01      665.04     20.44 o
  12   2   7     1021.30     1042.30     28.89 o
  14   2   7     1009.74     1019.71     33.27 o
  16   2   7     1023.45      978.95     45.03 o
  18   2   7      132.66      118.33     24.76 o
  20   2   7      181.22      197.33     30.95 o
  22   2   7       39.88       50.33     24.76 o
  24   2   7       16.29      -19.69     24.76 o
 -29   3   7       57.98       34.52     27.34 o
 -27   3   7       19.56       17.21     23.06 o
 -25   3   7      217.13      207.55     32.38 o
 -23   3   7      108.06      121.00     13.35 o
 -21   3   7       88.39      116.26     11.12 o
 -19   3   7       10.99        1.06      7.08 o
 -17   3   7     1343.97     1270.63     32.34 o
 -15   3   7       69.92       47.86      5.32 o
 -13   3   7     1427.32     1559.98     31.71 o
 -11   3   7       50.92       43.69      6.00 o
  -9   3   7     2624.20     2805.38     62.83 o
  -7   3   7     1401.63     1273.77     26.99 o
  -5   3   7     6967.99     6931.18    127.75 o
  -3   3   7    10584.91    10515.41    247.62 o
  -1   3   7     6025.67     6136.83    139.05 o
   1   3   7     2421.45     2618.41     64.64 o
   3   3   7      450.29      444.36     14.88 o
   5   3   7       78.71      115.18     11.17 o
   7   3   7      944.89     1038.24     30.81 o
   9   3   7     1097.00     1264.36     42.93 o
  11   3   7     1601.06     1550.64     70.01 o
  13   3   7      235.83      183.20     15.06 o
  15   3   7      122.36      105.71     20.47 o
  17   3   7        1.47        1.37     14.16 o
  19   3   7      104.22       70.02     24.76 o
  21   3   7      167.38      139.11     29.28 o
  23   3   7      194.32      284.02     38.59 o
 -28   4   7       20.35       16.41     24.18 o
 -26   4   7       14.50        6.71     23.06 o
 -24   4   7       71.14       79.19     14.34 o
 -22   4   7        8.10        9.04      9.70 o
 -20   4   7       27.51       -6.61      7.06 o
 -18   4   7       38.97        9.88      6.53 o
 -16   4   7       33.34       30.31      8.06 o
 -14   4   7     2508.12     2569.70     55.75 o
 -12   4   7      278.98      344.04     11.18 o
 -10   4   7     2338.36     2704.48     61.05 o
  -8   4   7     6199.49     6433.39    130.87 o
  -6   4   7     5307.28     5540.22    106.39 o
  -4   4   7      180.21      126.93      6.51 o
  -2   4   7      365.60      522.95     15.38 o
   0   4   7    12606.66    13642.81    295.49 o
   2   4   7     8472.93     9011.50    193.62 o
   4   4   7     6202.68     6178.05    135.21 o
   6   4   7      171.03      198.78     10.69 o
   8   4   7       13.71        5.64      5.01 o
  10   4   7      689.95      732.74     38.12 o
  12   4   7      332.99      296.84     17.04 o
  14   4   7       39.48       44.74     13.59 o
  16   4   7      543.49      528.43     38.94 o
  18   4   7       37.73       25.34     16.71 o
  20   4   7      272.35      288.53     35.49 o
  22   4   7       90.59       61.53     32.82 o
 -29   5   7        0.00       20.96     29.28 o
 -27   5   7       10.92       -0.27     24.18 o
 -25   5   7        0.76       11.13     13.13 o
 -23   5   7        0.47       10.28     12.46 o
 -21   5   7      348.47      322.38     21.47 o
 -19   5   7       92.49       75.76     13.13 o
 -17   5   7      409.23      358.19     21.45 o
 -15   5   7       95.71       89.13     12.46 o
 -13   5   7       25.43       36.32      6.00 o
 -11   5   7     1106.64     1133.73     31.51 o
  -9   5   7      115.85      142.89      9.07 o
  -7   5   7     2279.27     2317.57     60.48 o
  -5   5   7     3165.30     3378.56     86.89 o
  -3   5   7        0.04       -4.44      4.44 o
  -1   5   7     2247.63     2423.60     59.05 o
   1   5   7     4936.50     5237.09    124.43 o
   3   5   7      376.18      339.58     11.87 o
   5   5   7      900.37      924.66     24.16 o
   7   5   7     2547.85     2650.03     65.94 o
   9   5   7     1535.88     1611.18     77.08 o
  11   5   7      164.63      137.73     13.70 o
  13   5   7      134.54      103.69     15.08 o
  15   5   7      520.00      496.20     31.52 o
  17   5   7       19.24       41.70     15.39 o
  19   5   7       17.25       14.51     16.71 o
  21   5   7       45.69       74.40     39.39 o
 -28   6   7       45.52       43.28     27.34 o
 -26   6   7       38.36       34.69     19.90 o
 -24   6   7       20.83       34.73     14.34 o
 -22   6   7      172.11      179.49     28.44 o
 -20   6   7       24.89       46.15     13.13 o
 -18   6   7      424.85      379.28     22.90 o
 -16   6   7      861.66      753.85     36.01 o
 -14   6   7      107.67       85.70     15.15 o
 -12   6   7      640.69      662.20     23.84 o
 -10   6   7      225.77      245.53     12.42 o
  -8   6   7      196.27      196.10     10.67 o
  -6   6   7     3873.95     4007.65    102.50 o
  -4   6   7     4237.83     4597.90    116.56 o
  -2   6   7      648.36      777.75     24.60 o
   0   6   7        6.24       -0.97      5.73 o
   2   6   7      300.12      297.73     15.79 o
   4   6   7     2531.08     2594.79     77.71 o
   6   6   7       19.81       19.57      6.84 o
   8   6   7      171.94      131.59     10.50 o
  10   6   7     3396.00     3281.85    102.43 o
  12   6   7       37.21       35.84     12.46 o
  14   6   7      204.70      187.11     19.90 o
  16   6   7      103.89       95.19     26.26 o
  18   6   7      438.80      455.15     39.87 o
  20   6   7       20.47        5.63     21.88 o
 -27   7   7        5.31        5.35     28.45 o
 -25   7   7        4.77       37.64     15.86 o
 -23   7   7       24.00       14.30     18.32 o
 -21   7   7       83.73      109.44     16.42 o
 -19   7   7        0.00       -5.16     10.84 o
 -17   7   7       18.78       15.38     11.27 o
 -15   7   7     1468.51     1315.40     55.73 o
 -13   7   7      357.87      329.92     21.72 o
 -11   7   7     3295.75     3453.55     99.33 o
  -9   7   7      234.58      249.61     18.53 o
  -7   7   7        3.65        7.39      6.95 o
  -5   7   7       55.10       29.55      6.84 o
  -3   7   7       24.15       25.77      6.46 o
  -1   7   7      354.34      366.22     16.00 o
   1   7   7        5.79       -5.73      5.73 o
   3   7   7       24.22       22.22      8.01 o
   5   7   7       17.44       -4.04      8.01 o
   7   7   7       92.03       68.01     11.59 o
   9   7   7       11.84       -3.40     13.67 o
  11   7   7      297.65      230.04     26.17 o
  13   7   7        5.20       22.28     16.81 o
  15   7   7        5.97       -5.25     26.26 o
  17   7   7        1.77       11.94     16.81 o
  19   7   7        3.59       13.47     19.94 o
 -26   8   7       32.91       17.51     20.40 o
 -24   8   7      114.03      156.68     31.15 o
 -22   8   7        6.04        5.72     16.23 o
 -20   8   7      277.99      299.20     26.87 o
 -18   8   7        7.71      -14.69     15.15 o
 -16   8   7      199.60      192.42     22.99 o
 -14   8   7        6.34       14.17     14.69 o
 -12   8   7     3689.12     3551.70    124.42 o
 -10   8   7      588.57      501.95     28.14 o
  -8   8   7        1.01      -12.84     12.84 o
  -6   8   7       50.13       27.86     10.69 o
  -4   8   7       85.92       86.84     10.24 o
  -2   8   7      575.09      532.90     26.53 o
   0   8   7       75.05       66.46      9.67 o
   2   8   7     4185.57     4053.67    196.76 o
   4   8   7     2498.99     2199.96     78.00 o
   6   8   7       89.13       53.36     11.59 o
   8   8   7        7.73        8.75     15.47 o
  10   8   7       32.67       10.94     15.47 o
  12   8   7        1.20        8.75     30.63 o
  14   8   7       13.49        1.19     16.81 o
  16   8   7      288.55      313.14     32.38 o
  18   8   7      332.95      397.02     38.59 o
 -23   9   7       58.26       73.17     20.79 o
 -21   9   7      125.07      104.21     21.11 o
 -19   9   7       46.27       35.59     18.43 o
 -17   9   7       19.09       28.18     16.79 o
 -15   9   7     1298.48     1327.28     59.54 o
 -13   9   7       60.22       77.38     37.46 o
 -11   9   7      459.16      347.11     30.48 o
  -9   9   7      884.96      814.40     36.64 o
  -7   9   7     1142.85     1211.47     47.87 o
  -5   9   7       86.76       68.66     10.61 o
  -3   9   7      178.71      172.66     13.59 o
  -1   9   7     1149.38     1042.28     37.61 o
   1   9   7     2805.99     2675.67     79.22 o
   3   9   7      236.92      214.09     17.62 o
   5   9   7      720.73      651.56    126.92 o
   7   9   7        1.35        0.00     12.38 o
   9   9   7       12.58        5.35     13.67 o
  11   9   7      140.18      125.23     23.06 o
  13   9   7       14.48       14.32     16.81 o
  15   9   7      164.29      147.76     26.17 o
  17   9   7        0.01       23.23     19.94 o
 -22  10   7        0.01       21.88     19.41 o
 -20  10   7       48.33       71.56     27.49 o
 -18  10   7      128.08      165.06     24.25 o
 -16  10   7      800.13      971.55     64.11 o
 -14  10   7        0.92       12.11     15.46 o
 -12  10   7     1199.53     1110.83     67.24 o
 -10  10   7       55.52       88.36     19.94 o
  -8  10   7      468.58      434.21     26.66 o
  -6  10   7     1251.06     1275.54     51.10 o
  -4  10   7      261.65      275.23     17.98 o
  -2  10   7      129.51      101.44     13.59 o
   0  10   7     1375.14     1267.62     44.20 o
   2  10   7      149.29      142.98     15.88 o
   4  10   7      140.76      105.22     18.57 o
   6  10   7      987.87     1052.64     58.80 o
   8  10   7      418.49      378.57     34.04 o
  10  10   7       66.55       75.09     18.57 o
  12  10   7        3.33       -8.75     15.47 o
  14  10   7       80.13       84.90     23.06 o
  16  10   7       35.68       13.13     30.63 o
 -19  11   7        0.62        3.68     29.05 o
 -17  11   7      179.98      146.87     24.25 o
 -15  11   7      111.03       86.63     31.77 o
 -13  11   7      663.51      672.52     40.33 o
 -11  11   7        2.23       -6.67     14.15 o
  -9  11   7        5.86       -4.38     15.47 o
  -7  11   7      231.53      230.72     20.96 o
  -5  11   7       61.79       39.90     13.33 o
  -3  11   7        7.46       -6.56      8.75 o
  -1  11   7      241.45      238.14     17.62 o
   1  11   7      386.56      366.72     26.90 o
   3  11   7      503.30      605.91     41.69 o
   5  11   7        5.05       15.32     15.47 o
   7  11   7       15.87        4.38     15.47 o
   9  11   7       69.92       45.95     18.57 o
  11  11   7        2.51      -10.94     15.47 o
  13  11   7      553.42      636.20     47.89 o
 -16  12   7      164.12      165.84     29.28 o
 -14  12   7       24.14       45.95     21.66 o
 -12  12   7      665.32      719.40     49.22 o
 -10  12   7       98.81       76.59     21.66 o
  -8  12   7        1.02       17.51     18.57 o
  -6  12   7      391.07      460.84     35.49 o
  -4  12   7      120.74      129.84     17.32 o
  -2  12   7        5.11        1.99      9.43 o
   0  12   7       24.82       36.01     14.53 o
   2  12   7      198.26      192.14     23.06 o
   4  12   7        6.91       -9.73     13.67 o
   6  12   7       27.97       28.45     18.57 o
   8  12   7       37.76       35.74     21.88 o
  10  12   7      135.41      113.04     24.76 o
  12  12   7        1.34       13.13     26.26 o
 -11  13   7       77.20       96.28     24.76 o
  -9  13   7      136.63      180.49     27.34 o
  -7  13   7        0.55       24.07     19.69 o
  -5  13   7       74.19       87.05     23.06 o
  -3  13   7       62.59      104.01     17.79 o
  -1  13   7      203.76      216.79     24.28 o
   1  13   7       16.88      -17.51     17.51 o
   3  13   7       60.23      113.79     30.63 o
   5  13   7      237.44      367.62     52.52 o
  -8  14   7        6.84      -13.13     21.88 o
  -6  14   7        1.91      -11.11     19.94 o
  -4  14   7        0.00       39.05     24.07 o
  -2  14   7      166.66      253.83     43.76 o
   0  14   7      205.13      223.20     43.76 o
   2  14   7       49.83       91.90     35.01 o
 -30   0   8      186.49      223.20     56.89 o
 -28   0   8      284.94      223.20     52.52 o
 -26   0   8       67.61       48.14     35.01 o
 -24   0   8       38.64       26.26     30.63 o
 -22   0   8     2159.48     2192.58    157.55 o
 -20   0   8      403.04      324.57     21.32 o
 -18   0   8        5.17      -12.74     12.74 o
 -16   0   8     6457.73     6330.21    169.61 o
 -14   0   8      547.66      530.98     22.43 o
 -12   0   8    35445.41    33646.32    867.32 o
 -10   0   8     1630.42     1735.69     50.64 o
  -8   0   8     9074.95     9801.40    286.29 o
  -6   0   8      509.46      594.76     25.75 o
  -4   0   8     1924.71     2125.14    120.02 o
  -2   0   8      583.50      706.43     49.27 o
   0   0   8    11716.12    11979.18    658.48 o
   2   0   8    11045.21    12029.53    582.18 o
   4   0   8     2301.31     2369.19     59.87 o
   6   0   8      900.62     1024.71     31.37 o
   8   0   8     6647.30     6963.52    183.74 o
  10   0   8     3804.09     3790.90    114.13 o
  12   0   8      503.78      589.68     25.90 o
  14   0   8     5744.75     5773.65    173.27 o
  16   0   8       11.22       15.32     32.82 o
  18   0   8       74.53       70.02     35.01 o
  20   0   8      368.32      371.99     56.89 o
  22   0   8      217.40      231.95     52.52 o
 -29   1   8      117.12      107.22     30.95 o
 -27   1   8       11.88      -21.66     21.66 o
 -25   1   8        0.31      -27.27     41.58 o
 -23   1   8      119.53       85.73     30.63 o
 -21   1   8      920.14      878.91     28.57 o
 -19   1   8      114.22      108.37      9.43 o
 -17   1   8       39.10       43.61      7.53 o
 -15   1   8       15.55        4.54      6.03 o
 -13   1   8     1160.31     1062.99     24.59 o
 -11   1   8        0.13       -4.59      4.59 o
  -9   1   8     1581.04     1719.12     38.82 o
  -7   1   8     2746.91     2869.69     70.21 o
  -5   1   8      293.31      378.25     12.38 o
  -3   1   8       95.90      111.61      4.69 o
  -1   1   8       88.62       82.35      4.45 o
   1   1   8     6101.85     6109.28    113.27 o
   3   1   8      841.85      899.76     19.35 o
   5   1   8       19.83        0.63      3.79 o
   7   1   8      308.58      382.82     11.37 o
   9   1   8      178.60      169.70      7.71 o
  11   1   8      732.14      705.49     19.88 o
  13   1   8      651.31      633.85     19.29 o
  15   1   8        0.32       -5.09     10.22 o
  17   1   8        1.32       -7.88     15.88 o
  19   1   8       38.66       32.82     21.66 o
  21   1   8        4.18      -15.32     21.66 o
  23   1   8        9.51      -23.06     23.06 o
 -30   2   8       20.47       44.22     32.82 o
 -28   2   8      328.64      349.86     41.69 o
 -26   2   8       31.21       15.46     23.06 o
 -24   2   8      562.47      578.60     48.14 o
 -22   2   8       44.77       16.95     12.64 o
 -20   2   8      690.39      625.29     22.65 o
 -18   2   8     1255.89     1242.87     31.39 o
 -16   2   8      607.92      614.96     18.83 o
 -14   2   8      385.72      433.10     13.82 o
 -12   2   8     4097.03     3892.98     82.66 o
 -10   2   8     5250.84     5245.85     98.76 o
  -8   2   8     9507.57     9948.36    205.82 o
  -6   2   8      379.84      357.76     11.37 o
  -4   2   8       26.65       18.48      5.70 o
  -2   2   8    33532.99    34663.13    748.47 o
   0   2   8      557.85      546.86     19.26 o
   2   2   8     5052.68     4999.15    103.91 o
   4   2   8     3179.62     3431.50     72.03 o
   6   2   8       15.81        2.72      4.15 o
   8   2   8       43.42       47.38      5.75 o
  10   2   8       50.36       35.26      6.56 o
  12   2   8      113.55       81.40     12.15 o
  14   2   8      295.11      275.54     20.21 o
  16   2   8      682.65      639.21     35.39 o
  18   2   8      587.11      547.91     63.46 o
  20   2   8       63.68       31.80     23.06 o
  22   2   8       74.64       85.69     35.01 o
 -29   3   8       53.84       93.99     32.38 o
 -27   3   8      301.54      364.26     61.27 o
 -25   3   8      189.27      212.49     32.38 o
 -23   3   8      140.85      128.67     17.55 o
 -21   3   8      938.77      996.19     32.83 o
 -19   3   8        1.44       -3.85      7.55 o
 -17   3   8      513.19      494.58     17.41 o
 -15   3   8        9.82        7.54      4.96 o
 -13   3   8      682.26      759.18     17.69 o
 -11   3   8     3844.79     4071.29     85.03 o
  -9   3   8       58.16       78.85      7.16 o
  -7   3   8     3192.85     3204.11     68.32 o
  -5   3   8     1982.50     1941.83     37.83 o
  -3   3   8    13615.18    13920.51    283.28 o
  -1   3   8      936.86     1041.66     24.06 o
   1   3   8     7498.04     7721.40    150.00 o
   3   3   8     4651.35     5133.80    133.00 o
   5   3   8      225.24      266.62     14.06 o
   7   3   8     3392.32     3569.06     89.73 o
   9   3   8      711.57      649.58     18.94 o
  11   3   8       61.22       62.24      7.87 o
  13   3   8       37.41        7.53     11.50 o
  15   3   8      326.08      322.70     25.01 o
  17   3   8       67.75       53.90     17.32 o
  19   3   8        2.64        6.56     21.66 o
  21   3   8        0.08       19.69     24.76 o
  23   3   8       57.37       54.71     27.85 o
 -28   4   8       26.21       24.46     26.17 o
 -26   4   8       20.22       -1.46     23.06 o
 -24   4   8      174.61      168.90     19.47 o
 -22   4   8        0.34       -7.08      9.81 o
 -20   4   8      100.07       62.28      8.50 o
 -18   4   8      153.64      140.04     10.71 o
 -16   4   8      144.04      152.11     11.54 o
 -14   4   8       20.95       14.13      6.18 o
 -12   4   8     2320.67     2393.67     55.70 o
 -10   4   8      126.12      174.43      8.30 o
  -8   4   8     5630.61     5970.57    121.70 o
  -6   4   8        3.01        5.41      3.59 o
  -4   4   8        4.92       11.13      4.48 o
  -2   4   8        0.03        0.66      4.12 o
   0   4   8    15947.34    17621.65    357.05 o
   2   4   8      757.38      758.38     20.33 o
   4   4   8      441.27      643.13     18.66 o
   6   4   8      374.67      357.10     12.95 o
   8   4   8      959.95     1064.72     55.97 o
  10   4   8      375.59      350.05     30.63 o
  12   4   8     1604.85     1584.48     55.92 o
  14   4   8      593.32      518.68     31.52 o
  16   4   8      117.80       75.73     17.32 o
  18   4   8        0.40      -12.86     14.16 o
  20   4   8       52.49       30.63     24.76 o
  22   4   8        0.07       15.59     32.82 o
 -29   5   8       30.54        7.83     29.28 o
 -27   5   8        4.51      -10.12     24.18 o
 -25   5   8       32.13       44.97     14.34 o
 -23   5   8      211.96      166.13     17.88 o
 -21   5   8       11.73       -1.15     11.37 o
 -19   5   8      401.91      426.96     23.67 o
 -17   5   8      500.36      489.34     25.14 o
 -15   5   8     1643.32     1559.18     52.65 o
 -13   5   8      504.61      523.64     17.83 o
 -11   5   8        4.72        7.80      3.46 o
  -9   5   8      690.95      683.11     22.05 o
  -7   5   8      384.05      341.59     11.91 o
  -5   5   8      127.70      165.48     11.09 o
  -3   5   8      316.22      345.70     12.38 o
  -1   5   8     1125.51     1191.50     32.06 o
   1   5   8      969.94     1082.32     30.15 o
   3   5   8     7784.66     7950.09    173.38 o
   5   5   8      591.55      567.05     19.05 o
   7   5   8      131.82      173.90      9.64 o
   9   5   8     1619.99     1623.31     77.91 o
  11   5   8     1331.26     1301.11     70.42 o
  13   5   8      131.87      117.16     15.08 o
  15   5   8        3.52       -1.37     14.16 o
  17   5   8      105.53      100.74     24.18 o
  19   5   8       42.14       30.63     21.88 o
  21   5   8      183.44      175.06     48.14 o
 -28   6   8       34.53       29.02     52.52 o
 -26   6   8      145.68      173.36     19.63 o
 -24   6   8        0.17       -1.51     13.32 o
 -22   6   8       63.10       40.78     13.80 o
 -20   6   8       23.89       10.12     12.46 o
 -18   6   8        1.05       -3.52     10.16 o
 -16   6   8       11.53        2.84     10.84 o
 -14   6   8       14.25       -0.77      9.05 o
 -12   6   8     1016.11      977.53     32.05 o
 -10   6   8     1206.07     1277.54     40.81 o
  -8   6   8      209.15      217.84     17.17 o
  -6   6   8     2007.00     1946.86     53.82 o
  -4   6   8       72.61       64.66      7.03 o
  -2   6   8      364.85      417.27     18.50 o
   0   6   8        2.04       -2.19      6.56 o
   2   6   8      147.37      137.55     11.51 o
   4   6   8       69.70       49.30      7.28 o
   6   6   8     1949.80     1809.19     57.30 o
   8   6   8     1084.60     1019.42     39.30 o
  10   6   8     2854.71     2984.45    127.52 o
  12   6   8     1638.46     1685.34     91.91 o
  14   6   8       99.87      123.57     23.06 o
  16   6   8      164.17      141.70     32.82 o
  18   6   8        1.67       -3.37     19.94 o
  20   6   8      242.12      268.88     37.20 o
 -27   7   8       22.45       18.56     16.66 o
 -25   7   8       48.57       71.87     16.69 o
 -23   7   8       44.68       68.88     15.36 o
 -21   7   8      139.95      132.04     17.38 o
 -19   7   8      166.80      158.61     17.41 o
 -17   7   8       67.72       47.76     11.46 o
 -15   7   8       10.83       24.71     11.01 o
 -13   7   8      890.34      858.03     42.01 o
 -11   7   8      119.19      101.46     12.74 o
  -9   7   8      967.43      984.16     40.27 o
  -7   7   8       20.94       22.32      9.01 o
  -5   7   8      501.65      497.17     19.02 o
  -3   7   8     1149.48     1051.07     32.45 o
  -1   7   8      257.40      252.46     14.67 o
   1   7   8       38.84       43.76     10.11 o
   3   7   8      518.25      451.23     20.70 o
   5   7   8     1557.06     1594.78     52.17 o
   7   7   8      186.34      155.64     21.66 o
   9   7   8      113.88      111.35     19.94 o
  11   7   8      120.30       95.82     14.74 o
  13   7   8       29.71        3.18     16.81 o
  15   7   8       55.74       43.09     19.94 o
  17   7   8        2.62        4.71     19.94 o
  19   7   8       66.82       44.64     23.06 o
 -26   8   8       12.10       36.51     22.25 o
 -24   8   8        0.15       19.18     18.14 o
 -22   8   8       41.96       66.64     20.79 o
 -20   8   8      357.99      331.07     28.63 o
 -18   8   8       36.62       48.31     17.79 o
 -16   8   8      193.36      199.34     21.61 o
 -14   8   8      182.80      159.18     20.79 o
 -12   8   8      208.84      260.38     23.42 o
 -10   8   8     3000.78     2935.31     99.24 o
  -8   8   8     4792.93     4644.87    149.03 o
  -6   8   8      302.32      290.98     17.30 o
  -4   8   8      120.21      126.28     14.08 o
  -2   8   8       22.49       13.80      8.01 o
   0   8   8        4.29        0.00     14.44 o
   2   8   8      211.33      171.28     16.71 o
   4   8   8      654.24      653.15     30.87 o
   6   8   8     2014.99     1869.59     86.48 o
   8   8   8      232.20      199.15     24.76 o
  10   8   8       11.40      -12.64     13.67 o
  12   8   8        2.62        0.00     15.47 o
  14   8   8        3.90       11.94     16.81 o
  16   8   8       67.41       71.19     23.06 o
  18   8   8       15.54       23.13     21.01 o
 -23   9   8       88.18       77.08     21.97 o
 -21   9   8       16.38        6.77     23.16 o
 -19   9   8       67.40       45.51     26.41 o
 -17   9   8       59.22       32.33     21.26 o
 -15   9   8      509.65      520.43     34.65 o
 -13   9   8       88.22       72.97     18.14 o
 -11   9   8     2546.82     2451.05    108.18 o
  -9   9   8      205.88      209.60     31.87 o
  -7   9   8        8.67       -3.18     10.01 o
  -5   9   8      583.07      530.19     24.81 o
  -3   9   8     4076.22     3910.84    112.98 o
  -1   9   8        0.04       -8.33      8.33 o
   1   9   8     1595.51     1523.76     57.00 o
   3   9   8      309.29      233.14     19.26 o
   5   9   8       70.63       85.84     18.57 o
   7   9   8      101.80      119.70     19.94 o
   9   9   8      262.89      254.51     27.85 o
  11   9   8       24.68       30.63     18.57 o
  13   9   8       14.33       17.11     16.81 o
  15   9   8       60.19       67.83     21.66 o
  17   9   8        6.66       31.51     23.06 o
 -22  10   8        0.80        6.93     19.25 o
 -20  10   8       32.11       38.79     41.40 o
 -18  10   8       46.80       31.77     19.41 o
 -16  10   8      186.57      189.12     24.25 o
 -14  10   8      344.00      386.70     30.71 o
 -12  10   8        0.26       28.28     17.09 o
 -10  10   8      184.67      195.95     24.18 o
  -8  10   8       85.94       79.19     14.16 o
  -6  10   8      981.53      990.94     41.92 o
  -4  10   8     1791.10     1847.83     60.03 o
  -2  10   8        0.07        0.00      9.18 o
   0  10   8      561.62      573.30     29.40 o
   2  10   8       25.15       42.31     13.75 o
   4  10   8        8.87       -6.56     12.38 o
   6  10   8      948.67      892.15     52.61 o
   8  10   8      137.41      139.60     23.06 o
  10  10   8      134.42      131.88     21.66 o
  12  10   8        5.75       24.07     18.57 o
  14  10   8       46.32       17.51     21.66 o
 -19  11   8       53.33       91.78     29.94 o
 -17  11   8       21.89       26.71     23.62 o
 -15  11   8       10.78       39.34     18.42 o
 -13  11   8       70.21      109.80     32.92 o
 -11  11   8        3.89       10.94     18.57 o
  -9  11   8      145.35      138.89     24.07 o
  -7  11   8      299.14      345.84     24.11 o
  -5  11   8       36.06       24.46     13.33 o
  -3  11   8        9.23        8.48     12.00 o
  -1  11   8      240.08      196.65     16.98 o
   1  11   8      545.44      555.95     30.11 o
   3  11   8       53.56       45.95     15.47 o
   5  11   8       14.52       24.07     15.47 o
   7  11   8       30.76        8.75     15.47 o
   9  11   8        2.43       -4.38     15.47 o
  11  11   8       12.37       19.69     18.57 o
  13  11   8       33.36       35.01     30.63 o
 -16  12   8       66.29      110.07     27.34 o
 -14  12   8       94.04      118.16     26.17 o
 -12  12   8       50.91       74.54     20.79 o
 -10  12   8        2.82        6.37     16.81 o
  -8  12   8      109.66      128.56     23.06 o
  -6  12   8       17.68       -3.67     12.13 o
  -4  12   8       12.04       21.65     13.81 o
  -2  12   8      125.73      111.40     14.73 o
   0  12   8       15.02       21.88     12.63 o
   2  12   8       16.18        6.32     21.88 o
   4  12   8      127.37      144.20     28.45 o
   6  12   8       16.93        6.56     15.47 o
   8  12   8       53.87       80.96     21.66 o
  10  12   8       22.69       48.14     30.63 o
 -11  13   8       52.11       83.15     23.06 o
  -9  13   8      169.77      186.17     41.58 o
  -7  13   8      246.47      308.77     39.39 o
  -5  13   8       18.41       41.07     21.88 o
  -3  13   8      121.42      117.30     19.41 o
  -1  13   8        1.12       -2.19     15.47 o
   1  13   8      146.09      140.05     35.01 o
   3  13   8        2.72       39.39     26.26 o
   5  13   8       28.07        6.56     18.57 o
   7  13   8      133.61      122.54     35.01 o
  -8  14   8       22.90       35.01     26.26 o
  -6  14   8      608.77      723.39     50.43 o
  -4  14   8       16.16       21.26     26.26 o
  -2  14   8      125.94      122.54     35.01 o
   0  14   8       37.20       96.28     30.63 o
 -29   1   9        3.41       24.07     27.85 o
 -27   1   9       12.66      -11.96     23.06 o
 -25   1   9       36.26       42.67     43.76 o
 -23   1   9      218.06      184.44     39.39 o
 -21   1   9      158.24      142.14     13.92 o
 -19   1   9       11.47       20.03      8.39 o
 -17   1   9      183.96      201.98     12.80 o
 -15   1   9     1735.00     1802.89     39.88 o
 -13   1   9     5806.52     5720.73    113.68 o
 -11   1   9       26.68        6.02      5.04 o
  -9   1   9      679.42      584.96     17.08 o
  -7   1   9     1866.39     1802.05     42.79 o
  -5   1   9      654.22      578.91     14.85 o
  -3   1   9      897.50      871.02     21.68 o
  -1   1   9     4144.24     4227.23    122.22 o
   1   1   9      587.89      536.56     12.86 o
   3   1   9     6472.63     7078.12    145.50 o
   5   1   9     3436.03     3397.55     83.78 o
   7   1   9     2465.09     2382.66     49.59 o
   9   1   9      385.05      424.19     15.59 o
  11   1   9        4.05       -4.44      4.97 o
  13   1   9      162.58      126.29      8.89 o
  15   1   9     1692.42     1857.88     56.54 o
  17   1   9      161.48      170.79     27.85 o
  19   1   9        7.62      -18.57     18.57 o
  21   1   9       29.25       30.63     24.76 o
 -30   2   9        6.04       -4.86     27.34 o
 -28   2   9      267.77      351.30     56.89 o
 -26   2   9       47.39       85.34     27.85 o
 -24   2   9       47.58        6.71     23.06 o
 -22   2   9       12.53       -5.64     10.98 o
 -20   2   9       57.14       58.56     10.80 o
 -18   2   9      356.85      384.04     16.65 o
 -16   2   9      552.99      567.88     18.27 o
 -14   2   9     4108.34     3933.42     79.80 o
 -12   2   9      803.84      768.24     19.97 o
 -10   2   9      141.79      126.18      6.28 o
  -8   2   9      972.41      890.14     23.17 o
  -6   2   9      332.44      265.14     10.32 o
  -4   2   9     6508.72     7140.08    156.97 o
  -2   2   9     3654.45     3801.89     76.19 o
   0   2   9     4867.79     5199.24    125.93 o
   2   2   9      103.68       75.75      9.44 o
   4   2   9      109.51       89.66      7.48 o
   6   2   9      149.14      185.75     12.07 o
   8   2   9      815.70      889.08     33.77 o
  10   2   9     1400.62     1400.33     43.11 o
  12   2   9     1565.16     1475.27     41.14 o
  14   2   9     1029.13      982.07     46.83 o
  16   2   9        1.97      -15.06     15.06 o
  18   2   9       38.81       32.97     30.63 o
  20   2   9        0.04       -8.75     32.82 o
  22   2   9       33.84       18.28     26.17 o
 -29   3   9        6.13       12.16     27.34 o
 -27   3   9        4.61       -4.96     24.07 o
 -25   3   9        4.74       10.21     23.06 o
 -23   3   9      140.83      158.55     15.90 o
 -21   3   9      124.67      150.38     12.65 o
 -19   3   9      389.81      385.09     16.08 o
 -17   3   9      156.13      169.15      9.12 o
 -15   3   9     1420.65     1473.59     33.09 o
 -13   3   9        1.38        0.39      5.42 o
 -11   3   9     6313.32     6352.59    164.48 o
  -9   3   9      855.02      842.67     23.11 o
  -7   3   9      723.10      717.05     18.66 o
  -5   3   9     3151.74     3381.31     67.84 o
  -3   3   9     9427.23     9624.29    197.38 o
  -1   3   9     2356.38     2558.19     51.68 o
   1   3   9      302.39      334.59     10.34 o
   3   3   9      683.94      718.69     25.94 o
   5   3   9      365.90      376.32     16.33 o
   7   3   9       73.41       98.01     10.13 o
   9   3   9     1996.63     2065.27    100.74 o
  11   3   9       26.26       15.89      7.46 o
  13   3   9     1219.85     1226.71     89.02 o
  15   3   9        2.57      -11.49     14.16 o
  17   3   9      130.07      115.48     19.90 o
  19   3   9      104.25       64.87     26.17 o
  21   3   9      347.58      414.51     43.32 o
 -28   4   9        5.89        4.89     25.10 o
 -26   4   9        1.54       16.69     24.18 o
 -24   4   9        6.07      -11.46     11.46 o
 -22   4   9        1.54       11.19      9.30 o
 -20   4   9       17.68       -4.10      7.87 o
 -18   4   9       18.61       -2.14      7.30 o
 -16   4   9       61.20       51.53      6.20 o
 -14   4   9       64.28       44.16      7.42 o
 -12   4   9      453.89      402.16     14.33 o
 -10   4   9      125.52      118.23      7.16 o
  -8   4   9       85.28      101.14      8.23 o
  -6   4   9     1507.07     1575.87     33.10 o
  -4   4   9     7240.80     7306.76    159.02 o
  -2   4   9     1239.11     1333.07     35.45 o
   0   4   9     1659.26     1787.18     41.99 o
   2   4   9      250.96      278.48      9.97 o
   4   4   9      993.89     1011.01     40.08 o
   6   4   9       92.13      124.76     16.96 o
   8   4   9     2050.44     1981.60     59.24 o
  10   4   9      173.78      190.14     23.34 o
  12   4   9     1037.74     1172.79     68.83 o
  14   4   9        5.75       13.95     18.76 o
  16   4   9       25.16       28.43     14.74 o
  18   4   9       23.06       -4.63     15.39 o
  20   4   9        1.82      -17.21     28.45 o
 -29   5   9        6.07      -17.75     25.85 o
 -27   5   9        0.01      -17.51     24.18 o
 -25   5   9       60.29       59.79     16.11 o
 -23   5   9       76.45       98.42     18.32 o
 -21   5   9      260.87      237.22     19.86 o
 -19   5   9      951.24      838.67     31.85 o
 -17   5   9      142.15      112.31     11.27 o
 -15   5   9      333.26      350.24     17.57 o
 -13   5   9     1461.53     1459.57     38.81 o
 -11   5   9      194.17      157.84      7.94 o
  -9   5   9      193.88      206.78      8.61 o
  -7   5   9      508.99      556.53     14.78 o
  -5   5   9      185.42      160.07      8.38 o
  -3   5   9     2316.45     2500.72     61.65 o
  -1   5   9     1104.94     1176.31     32.34 o
   1   5   9      526.10      557.83     18.31 o
   3   5   9      202.80      210.35      9.25 o
   5   5   9     1148.44     1246.30     34.76 o
   7   5   9      141.29      148.46     12.35 o
   9   5   9      154.78      157.72     19.27 o
  11   5   9      157.52      124.58     14.67 o
  13   5   9        7.19       12.73     16.81 o
  15   5   9       10.62       15.32     17.81 o
  17   5   9      742.79      823.23     53.56 o
  19   5   9       48.03       35.01     21.01 o
  21   5   9        1.74        4.38     35.01 o
 -28   6   9        3.26        3.69     29.28 o
 -26   6   9       87.36       89.43     18.94 o
 -24   6   9       54.04       77.45     16.30 o
 -22   6   9        2.35       -2.19     12.03 o
 -20   6   9      211.66      196.67     18.61 o
 -18   6   9       12.37       36.05     11.59 o
 -16   6   9      350.10      307.16     24.25 o
 -14   6   9      200.86      156.36     13.97 o
 -12   6   9        1.82       -0.51      7.73 o
 -10   6   9       56.20       80.56      8.13 o
  -8   6   9     1571.94     1594.18     49.53 o
  -6   6   9       51.60       39.02      7.52 o
  -4   6   9      891.01      876.78     31.67 o
  -2   6   9        0.71       -1.95      5.73 o
   0   6   9      529.70      499.57     16.50 o
   2   6   9        0.08        2.07      6.15 o
   4   6   9      704.45      625.81     22.83 o
   6   6   9       72.17       61.88      9.83 o
   8   6   9     4024.52     4143.63    143.15 o
  10   6   9      129.13      134.71     18.42 o
  12   6   9      735.33      757.71     39.19 o
  14   6   9      656.09      636.76     52.52 o
  16   6   9      138.41      145.12     45.95 o
  18   6   9       99.76       85.07     24.18 o
  20   6   9      312.79      446.39     65.65 o
 -27   7   9        7.35       42.57     21.82 o
 -25   7   9       64.61      101.44     18.39 o
 -23   7   9        0.18        5.83     13.80 o
 -21   7   9       85.52      128.18     17.20 o
 -19   7   9       37.30       50.81     24.00 o
 -17   7   9        3.44       -1.33     13.72 o
 -15   7   9       62.49       57.78     29.09 o
 -13   7   9      387.30      380.38     27.29 o
 -11   7   9      112.75      102.34     13.15 o
  -9   7   9     3271.68     3279.58    108.59 o
  -7   7   9      735.13      687.99     30.71 o
  -5   7   9      582.97      513.87     20.29 o
  -3   7   9        5.14        2.33      6.96 o
  -1   7   9       73.94       47.44      8.75 o
   1   7   9      979.60      982.81     35.41 o
   3   7   9      212.21      185.53     14.67 o
   5   7   9       10.29       -8.06      9.18 o
   7   7   9       14.88       -4.38     12.38 o
   9   7   9        2.62        0.63     10.77 o
  11   7   9      206.80      190.60     24.76 o
  13   7   9      233.34      181.09     26.17 o
  15   7   9       14.03       11.54     16.81 o
  17   7   9       27.17       24.58     19.94 o
  19   7   9       91.25       89.07     26.17 o
 -26   8   9      295.61      425.38     36.38 o
 -24   8   9       67.52       57.07     20.79 o
 -22   8   9       14.94        3.79     16.23 o
 -20   8   9       68.68      121.33     20.79 o
 -18   8   9       64.81       59.04     17.79 o
 -16   8   9      405.46      375.33     29.47 o
 -14   8   9      525.06      513.80     32.54 o
 -12   8   9        5.82      -10.94     15.47 o
 -10   8   9      431.50      434.87     28.23 o
  -8   8   9     3171.52     3051.57    102.67 o
  -6   8   9     1332.16     1277.91     43.60 o
  -4   8   9      853.81      759.33     29.93 o
  -2   8   9       79.04      107.16     13.94 o
   0   8   9     5005.64     4496.52    147.84 o
   2   8   9      389.78      341.08     24.82 o
   4   8   9      157.16       92.03     14.16 o
   6   8   9      291.65      323.85     27.85 o
   8   8   9      184.44      154.30     21.66 o
  10   8   9       19.94       10.94     15.47 o
  12   8   9       14.65        0.00     21.88 o
  14   8   9       96.90       89.28     23.06 o
  16   8   9      251.56      304.49     35.49 o
  18   8   9       30.77       22.76     23.06 o
 -23   9   9      179.61      262.02     28.41 o
 -21   9   9        3.74      -15.69     15.69 o
 -19   9   9        2.83       16.28     18.14 o
 -17   9   9       35.81       44.83     18.14 o
 -15   9   9       77.42       64.69     21.89 o
 -13   9   9       70.31       91.88     18.14 o
 -11   9   9      200.38      176.63     24.18 o
  -9   9   9       39.23       43.24     17.41 o
  -7   9   9      582.44      622.77     31.76 o
  -5   9   9      306.65      285.35     18.90 o
  -3   9   9     4028.08     4014.62    115.76 o
  -1   9   9      152.28      132.82     15.16 o
   1   9   9      807.50      742.41     34.47 o
   3   9   9      457.64      372.48     23.19 o
   5   9   9       11.45        9.73     13.67 o
   7   9   9        6.12       28.45     15.47 o
   9   9   9       73.36       56.89     18.57 o
  11   9   9       46.41       23.08     16.81 o
  13   9   9       36.40       -5.11     17.81 o
  15   9   9       60.53       80.96     24.76 o
 -22  10   9        0.66       -8.75     19.50 o
 -20  10   9        2.23       22.90     21.90 o
 -18  10   9       61.49       30.42     19.25 o
 -16  10   9      254.10      262.07     44.24 o
 -14  10   9      145.45      191.62     23.42 o
 -12  10   9     1033.18     1035.59     58.55 o
 -10  10   9       68.56       41.58     18.57 o
  -8  10   9      447.71      400.94     25.57 o
  -6  10   9       32.41       33.24     12.13 o
  -4  10   9      220.70      212.00     16.13 o
  -2  10   9     1593.85     1504.99     58.00 o
   0  10   9        0.16      -10.11     10.11 o
   2  10   9      534.44      371.62     24.33 o
   4  10   9      389.61      383.50     41.58 o
   6  10   9       25.34       39.39     15.47 o
   8  10   9       35.90       32.23     30.63 o
  10  10   9      230.46      248.84     29.28 o
  12  10   9      120.60       95.70     23.06 o
  14  10   9      348.55      507.66     65.65 o
 -19  11   9      381.71      426.16     36.38 o
 -17  11   9       93.77       31.01     21.11 o
 -15  11   9       17.59       15.07     22.12 o
 -13  11   9       98.20      151.70     23.77 o
 -11  11   9       96.95      111.93     23.06 o
  -9  11   9        7.82        3.18     16.81 o
  -7  11   9       59.71       84.93     14.74 o
  -5  11   9       26.74       14.74     10.61 o
  -3  11   9      136.24      127.82     14.46 o
  -1  11   9      154.85      137.52     37.57 o
   1  11   9       12.39        8.75     12.63 o
   3  11   9       39.82       46.95     16.81 o
   5  11   9        4.30        5.97     30.63 o
   7  11   9      102.61       89.87     21.66 o
   9  11   9        0.69       30.63     18.57 o
  11  11   9      216.38      319.48     52.52 o
 -16  12   9        8.80       -6.95     23.05 o
 -14  12   9       19.32       14.81     19.20 o
 -12  12   9      230.80      264.52     28.41 o
 -10  12   9       55.34       78.15     21.01 o
  -8  12   9        5.97        5.17     16.81 o
  -6  12   9       42.92       42.84     13.81 o
  -4  12   9       37.89       41.99     13.13 o
  -2  12   9        2.56       27.72     12.63 o
   0  12   9       25.31       42.48     13.33 o
   2  12   9      148.00      204.98     26.17 o
   4  12   9      547.53      469.84     38.59 o
   6  12   9       34.94       51.17     19.94 o
   8  12   9      153.43      205.69     43.76 o
  10  12   9      160.13      183.81     39.39 o
 -11  13   9       12.26       14.81     21.88 o
  -9  13   9       29.03       22.56     19.94 o
  -7  13   9       45.25       40.01     21.01 o
  -5  13   9       32.09       39.61     17.59 o
  -3  13   9      148.36      161.01     27.04 o
  -1  13   9        2.09        2.19     15.47 o
   1  13   9       54.57       39.39     18.57 o
   3  13   9        1.01        4.77     16.81 o
   5  13   9        6.58        8.75     26.26 o
  -6  14   9       25.91       41.03     24.18 o
  -4  14   9       56.12       48.48     52.52 o
  -2  14   9       33.33       17.51     26.26 o
 -30   0  10       10.82      -13.13     35.01 o
 -28   0  10       77.81      126.92     43.76 o
 -26   0  10       22.19      -26.26     30.63 o
 -24   0  10       95.24      105.03     39.39 o
 -22   0  10      977.55      997.82     96.28 o
 -20   0  10     1719.30     1904.20     64.57 o
 -18   0  10      725.77      707.80     31.58 o
 -16   0  10     9625.48     9682.60    256.64 o
 -14   0  10     6048.90     5874.59    157.99 o
 -12   0  10     2618.62     2425.49     69.14 o
 -10   0  10     1064.34     1016.74     33.08 o
  -8   0  10      229.10      305.89     18.68 o
  -6   0  10    21199.33    21588.38    714.14 o
  -4   0  10     4126.08     4695.92    124.87 o
  -2   0  10      128.88      148.56      9.07 o
   0   0  10     1612.46     1458.35     46.29 o
   2   0  10     4030.24     4353.24    194.56 o
   4   0  10      889.43      853.02     37.27 o
   6   0  10      268.84      225.57     12.42 o
   8   0  10      422.36      421.27     19.33 o
  10   0  10     3559.38     3310.73    102.17 o
  12   0  10     2126.03     1959.20     64.34 o
  14   0  10     2542.31     2531.52     95.11 o
  16   0  10      521.58      529.55     61.27 o
  18   0  10        8.03      -17.51     26.26 o
  20   0  10       35.13       13.13     35.01 o
 -29   1  10      104.33      100.66     30.95 o
 -27   1  10       10.26        2.19     24.76 o
 -25   1  10       85.60       58.44     26.17 o
 -23   1  10      379.21      430.00     43.32 o
 -21   1  10      526.33      569.60     23.53 o
 -19   1  10     3675.94     3693.87     81.46 o
 -17   1  10     1537.11     1586.17     38.86 o
 -15   1  10        1.43        3.84      6.44 o
 -13   1  10      384.56      373.56     17.80 o
 -11   1  10      651.85      628.41     18.00 o
  -9   1  10    10064.17    10484.62    215.95 o
  -7   1  10      194.86      179.56      8.27 o
  -5   1  10     1618.04     1796.56     35.71 o
  -3   1  10       54.29       53.90      4.44 o
  -1   1  10     1060.18     1045.51     23.88 o
   1   1  10       48.60       68.96      6.20 o
   3   1  10       65.06       24.61      4.96 o
   5   1  10        3.49        7.75      4.67 o
   7   1  10      703.42      628.41     19.13 o
   9   1  10     1302.70     1185.33     31.73 o
  11   1  10       28.58       16.20      7.18 o
  13   1  10       24.73        0.71     10.36 o
  15   1  10       36.88       48.14     15.39 o
  17   1  10       77.04       98.47     24.76 o
  19   1  10      123.89      137.57     29.28 o
  21   1  10      105.97      113.33     29.28 o
 -30   2  10        9.43        8.75     27.85 o
 -28   2  10      115.56       93.22     30.63 o
 -26   2  10      367.94      445.45     56.89 o
 -24   2  10        0.00        7.50     24.07 o
 -22   2  10       33.07       18.82     13.07 o
 -20   2  10      798.99      865.03     28.30 o
 -18   2  10     2096.75     2059.04     48.43 o
 -16   2  10      409.84      411.57     15.18 o
 -14   2  10      325.54      335.15     13.44 o
 -12   2  10     3677.69     3717.67     76.13 o
 -10   2  10       14.25       11.15      4.49 o
  -8   2  10        6.46       16.24      4.22 o
  -6   2  10     4579.95     4630.26    103.64 o
  -4   2  10     1937.16     2098.84     46.23 o
  -2   2  10     5921.31     6500.58    127.11 o
   0   2  10    10382.20    10934.07    223.40 o
   2   2  10      287.69      352.52     11.69 o
   4   2  10     1132.30     1186.22     28.84 o
   6   2  10      511.96      492.89     18.04 o
   8   2  10        3.30       -4.56      5.42 o
  10   2  10      616.25      623.19     38.10 o
  12   2  10       70.97       30.49     13.27 o
  14   2  10     1322.81     1426.38     58.46 o
  16   2  10      430.65      422.63     38.59 o
  18   2  10      261.00      335.46     59.08 o
  20   2  10        0.02      -10.94     21.66 o
 -29   3  10       35.61       37.08     28.45 o
 -27   3  10       98.14       89.72     30.48 o
 -25   3  10       76.17       72.85     45.95 o
 -23   3  10      573.15      596.75     37.27 o
 -21   3  10      523.58      483.05     22.48 o
 -19   3  10        8.04        4.04      8.37 o
 -17   3  10     1208.87     1228.51     30.95 o
 -15   3  10        0.35       -3.44      5.57 o
 -13   3  10     3029.96     3028.27     70.22 o
 -11   3  10       14.63        1.05      6.20 o
  -9   3  10      421.19      547.25     17.43 o
  -7   3  10      270.38      254.85     10.64 o
  -5   3  10      211.41      191.11      9.35 o
  -3   3  10     1369.55     1558.35     33.48 o
  -1   3  10      220.29      166.63      7.39 o
   1   3  10     1028.36      972.83     24.02 o
   3   3  10     1860.70     1812.07     46.54 o
   5   3  10      700.26      697.89     25.85 o
   7   3  10      524.73      578.09     23.55 o
   9   3  10       84.08       58.84     13.37 o
  11   3  10       33.07       14.98     15.50 o
  13   3  10      329.38      267.88     31.76 o
  15   3  10      586.95      557.55     34.08 o
  17   3  10       40.32       35.89     23.06 o
  19   3  10      138.84      155.39     30.95 o
  21   3  10       19.24        4.38     24.76 o
 -28   4  10        3.79       12.16     27.34 o
 -26   4  10        9.17        9.85     24.18 o
 -24   4  10       25.05       14.98     15.15 o
 -22   4  10      329.44      346.85     23.74 o
 -20   4  10       38.53       39.72     10.30 o
 -18   4  10      263.56      223.45     14.50 o
 -16   4  10      226.64      220.83     11.94 o
 -14   4  10      290.90      265.46     13.35 o
 -12   4  10       20.36       21.36      4.90 o
 -10   4  10       13.97        1.25      4.50 o
  -8   4  10     1579.76     1647.47     42.61 o
  -6   4  10      225.97      215.77      8.81 o
  -4   4  10     6125.19     5846.58    120.78 o
  -2   4  10        7.24       14.69      6.91 o
   0   4  10        5.82        0.73      4.05 o
   2   4  10       42.02       64.42      7.03 o
   4   4  10     8047.00     8132.81    191.85 o
   6   4  10     1557.55     1769.71     73.64 o
   8   4  10     3897.57     3947.07    169.88 o
  10   4  10      490.41      446.54     31.99 o
  12   4  10        0.36        1.66     12.13 o
  14   4  10        1.17      -12.13     12.13 o
  16   4  10        9.62        2.19     14.16 o
  18   4  10       11.45       30.63     35.01 o
  20   4  10       79.42      122.54     43.76 o
 -29   5  10        0.07      -23.43     25.10 o
 -27   5  10       73.01      102.53     31.51 o
 -25   5  10       26.14       20.21     14.34 o
 -23   5  10      227.61      226.21     20.65 o
 -21   5  10       43.11       55.96     12.35 o
 -19   5  10       63.01       47.06      9.04 o
 -17   5  10        2.55        0.28      8.10 o
 -15   5  10      133.42      114.51      9.04 o
 -13   5  10      172.13      191.06     10.42 o
 -11   5  10      118.12      139.58     12.65 o
  -9   5  10     1239.26     1181.53     31.68 o
  -7   5  10       88.53       66.37      5.34 o
  -5   5  10     2547.94     2553.16     63.70 o
  -3   5  10     3005.48     3275.90     80.25 o
  -1   5  10      255.71      224.31     11.23 o
   1   5  10     1091.73     1150.16     39.30 o
   3   5  10       77.54       55.18      9.46 o
   5   5  10       12.08       -7.03      7.03 o
   7   5  10      164.70      156.13     15.18 o
   9   5  10      250.66      295.54     27.16 o
  11   5  10     1262.44     1364.26     84.31 o
  13   5  10       55.17       76.08     19.94 o
  15   5  10        0.33        0.40     16.81 o
  17   5  10      202.49      197.54     29.28 o
  19   5  10       34.40       48.14     35.01 o
 -28   6  10       95.84      113.98     34.69 o
 -26   6  10       15.26       37.29     18.32 o
 -24   6  10       56.15       58.67     15.61 o
 -22   6  10        1.23      -10.55     12.46 o
 -20   6  10      362.61      365.92     23.60 o
 -18   6  10       30.36       28.03     11.46 o
 -16   6  10      155.26      166.40     16.42 o
 -14   6  10       42.80       34.20      8.63 o
 -12   6  10       92.82       86.17     12.13 o
 -10   6  10     2174.85     1997.89     68.85 o
  -8   6  10      570.50      588.30     34.48 o
  -6   6  10     3783.23     3737.08    108.80 o
  -4   6  10        3.30       -2.78      5.10 o
  -2   6  10      607.69      608.49     21.42 o
   0   6  10      207.53      189.06     13.83 o
   2   6  10     1068.85     1038.21     32.98 o
   4   6  10      215.75      206.38     13.23 o
   6   6  10      229.43      211.86     19.87 o
   8   6  10     1775.60     1854.51     77.38 o
  10   6  10       23.56       15.45     13.33 o
  12   6  10      102.00       96.28     19.94 o
  14   6  10        0.24      -12.33     16.81 o
  16   6  10       40.42       52.52     21.66 o
  18   6  10        1.04      -17.81     17.81 o
 -27   7  10       33.43       13.58     26.93 o
 -25   7  10        0.41        2.72     21.27 o
 -23   7  10       39.92       59.15     18.64 o
 -21   7  10       37.96       11.49     16.79 o
 -19   7  10      570.99      492.46     33.30 o
 -17   7  10      334.15      345.13     27.29 o
 -15   7  10       33.66       10.38     15.15 o
 -13   7  10      168.81      199.61     16.23 o
 -11   7  10     2045.64     1899.60     67.85 o
  -9   7  10     8771.05     8648.87    268.62 o
  -7   7  10     2224.01     2323.37     70.40 o
  -5   7  10     1076.11     1045.00     36.52 o
  -3   7  10      340.84      349.86     19.07 o
  -1   7  10       83.79       86.97     10.94 o
   1   7  10      430.24      412.65     20.70 o
   3   7  10       56.50       55.34     10.94 o
   5   7  10      441.82      401.57     21.32 o
   7   7  10      580.71      517.07     25.53 o
   9   7  10      225.74      195.63     19.90 o
  11   7  10      104.30      107.22     32.82 o
  13   7  10       26.55       12.73     16.81 o
  15   7  10        2.12       13.13     18.57 o
  17   7  10       17.19       23.92     23.06 o
 -26   8  10       15.89       31.41     21.97 o
 -24   8  10       32.38       70.66     20.40 o
 -22   8  10        0.03        9.16     18.14 o
 -20   8  10       54.01       57.92     18.14 o
 -18   8  10       13.13       65.09     18.94 o
 -16   8  10        0.13      -14.27     25.03 o
 -14   8  10      357.20      337.85     27.29 o
 -12   8  10      277.99      224.39     18.54 o
 -10   8  10      523.57      497.66     48.78 o
  -8   8  10      703.55      709.99     33.27 o
  -6   8  10      307.08      322.73     19.51 o
  -4   8  10      221.69      191.52     16.71 o
  -2   8  10      972.39      982.93     53.22 o
   0   8  10      104.20      104.29     14.16 o
   2   8  10      485.91      505.92     27.56 o
   4   8  10     1073.20      997.82     46.42 o
   6   8  10      312.71      320.02     27.85 o
   8   8  10      615.94      594.51     41.69 o
  10   8  10       47.73       41.58     24.07 o
  12   8  10       27.12       21.88     18.57 o
  14   8  10      119.94      141.76     26.17 o
  16   8  10        0.14       -0.34     19.94 o
 -23   9  10        0.04       -2.39     23.16 o
 -21   9  10       32.55       16.79     22.86 o
 -19   9  10      284.53      302.69     37.30 o
 -17   9  10      391.18      467.60     33.74 o
 -15   9  10      201.47      181.84     22.96 o
 -13   9  10     1896.53     1941.73     90.94 o
 -11   9  10      181.39      160.96     24.18 o
  -9   9  10      489.95      435.70     46.99 o
  -7   9  10      877.02      737.60     35.82 o
  -5   9  10     2144.54     2014.18     86.54 o
  -3   9  10       43.56       53.98     12.63 o
  -1   9  10       57.39       58.35     12.63 o
   1   9  10       96.28      132.30     15.88 o
   3   9  10       13.80      -10.11     10.11 o
   5   9  10        0.01      -12.38     12.38 o
   7   9  10      355.34      334.30     32.38 o
   9   9  10       16.11       17.51     15.47 o
  11   9  10        0.97      -10.74     21.88 o
  13   9  10      463.61      539.95     44.79 o
  15   9  10       26.80       70.02     35.01 o
 -22  10  10       35.33       39.39     52.52 o
 -20  10  10       31.38       37.21     32.49 o
 -18  10  10        0.06      -12.62     18.14 o
 -16  10  10      135.81      161.63     24.64 o
 -14  10  10       13.96       49.51     18.42 o
 -12  10  10       15.77       12.73     19.69 o
 -10  10  10      168.87      210.54     37.20 o
  -8  10  10       72.52       78.65     14.74 o
  -6  10  10      149.37      138.00     14.46 o
  -4  10  10      406.01      360.97     23.50 o
  -2  10  10      371.78      338.58     24.33 o
   0  10  10       30.52       35.01     12.63 o
   2  10  10        0.04      -10.11     10.11 o
   4  10  10      103.25      135.81     21.66 o
   6  10  10       60.04       63.46     18.57 o
   8  10  10       36.61       35.01     18.57 o
  10  10  10      368.88      415.24     38.59 o
  12  10  10        1.14        2.19     18.57 o
 -19  11  10       38.07       35.01     52.52 o
 -17  11  10      350.22      335.09     39.65 o
 -15  11  10        2.53        1.07     18.14 o
 -13  11  10       64.92       41.33     21.20 o
 -11  11  10        0.04       -6.56     15.47 o
  -9  11  10       61.93       97.41     32.82 o
  -7  11  10      141.69      152.67     17.79 o
  -5  11  10        0.02       -8.91      8.91 o
  -3  11  10      771.78      781.42     37.73 o
  -1  11  10      303.77      242.47     21.80 o
   1  11  10       23.71       43.51     13.33 o
   3  11  10      592.51      598.35     54.71 o
   5  11  10      323.89      442.02     37.14 o
   7  11  10       28.05       15.32     18.57 o
   9  11  10      111.84      174.16     59.08 o
  11  11  10       25.69        4.38     30.63 o
 -16  12  10       76.18      140.05     61.27 o
 -14  12  10       43.86       88.05     23.42 o
 -12  12  10        5.08        2.19     18.57 o
 -10  12  10       19.34       45.64     21.01 o
  -8  12  10       20.85       15.82     26.26 o
  -6  12  10      489.47      542.82     46.45 o
  -4  12  10        3.94       -5.00     10.77 o
  -2  12  10       54.48       52.52     15.16 o
   0  12  10        0.01      -13.13     15.47 o
   2  12  10      666.09      729.12     49.51 o
   4  12  10       15.56       -8.75     15.47 o
   6  12  10      267.20      271.41     30.95 o
   8  12  10       12.98       17.51     26.26 o
 -11  13  10       63.81       92.39     27.34 o
  -9  13  10       38.80       33.55     23.06 o
  -7  13  10       10.32        1.68     18.56 o
  -5  13  10        1.89      -12.76     17.62 o
  -3  13  10        2.63      -11.67     12.63 o
  -1  13  10      112.24      125.07     24.76 o
   1  13  10      203.31      214.80     27.85 o
   3  13  10      837.23     1028.46     87.53 o
 -29   1  11        3.03      -24.07     24.76 o
 -27   1  11       97.33      100.66     30.95 o
 -25   1  11        1.22      -23.92     30.63 o
 -23   1  11      338.86      350.35     38.59 o
 -21   1  11       57.43       30.80     12.25 o
 -19   1  11      817.85      850.80     25.84 o
 -17   1  11      251.19      282.94     15.58 o
 -15   1  11     1335.13     1427.60     33.79 o
 -13   1  11      233.08      266.35     11.19 o
 -11   1  11     1990.82     1957.68     47.45 o
  -9   1  11       84.81       69.09      7.06 o
  -7   1  11     3207.24     3120.32     67.55 o
  -5   1  11      783.84      699.24     16.49 o
  -3   1  11     1759.37     1711.56     36.26 o
  -1   1  11      108.90       52.94      4.93 o
   1   1  11     1544.31     1580.68     43.50 o
   3   1  11      135.91      163.45      7.84 o
   5   1  11      353.84      307.56     13.21 o
   7   1  11       27.50       24.59      6.68 o
   9   1  11        0.86       -6.17      6.17 o
  11   1  11      515.37      496.53     19.92 o
  13   1  11      393.78      520.77     30.87 o
  15   1  11      351.61      397.81     56.89 o
  17   1  11        4.27      -13.80     19.94 o
  19   1  11        6.70        4.38     21.66 o
 -30   2  11        3.94      -21.88     35.01 o
 -28   2  11        0.71        8.24     26.17 o
 -26   2  11       35.08       44.79     26.17 o
 -24   2  11      240.24      309.84     41.58 o
 -22   2  11      102.93      116.27     17.07 o
 -20   2  11       30.89       25.24     10.19 o
 -18   2  11     2139.04     2171.10     50.77 o
 -16   2  11     2091.50     2083.53     48.37 o
 -14   2  11       55.06       51.62      6.80 o
 -12   2  11      341.96      323.12     15.44 o
 -10   2  11        5.25       -2.31      4.15 o
  -8   2  11     1141.29     1142.83     32.23 o
  -6   2  11        4.27       -0.68      4.38 o
  -4   2  11      117.44      128.13      9.83 o
  -2   2  11      512.36      460.98     14.07 o
   0   2  11      800.47      830.14     21.38 o
   2   2  11      205.63      194.01      8.28 o
   4   2  11      557.83      536.62     17.19 o
   6   2  11     1855.71     1867.20     48.04 o
   8   2  11     1472.45     1466.34     41.82 o
  10   2  11     1018.15      874.33     27.64 o
  12   2  11       67.74       40.21     14.16 o
  14   2  11      154.44      145.83     24.42 o
  16   2  11        0.10      -19.94     19.94 o
  18   2  11      207.97      279.90     35.49 o
  20   2  11      195.82      232.65     35.49 o
 -29   3  11       64.68       71.69     35.01 o
 -27   3  11        0.66       25.98     24.18 o
 -25   3  11       10.07       51.49     26.17 o
 -23   3  11      159.81      160.34     18.94 o
 -21   3  11      578.89      589.94     26.75 o
 -19   3  11       20.41       34.98      9.29 o
 -17   3  11      175.22      181.87     10.18 o
 -15   3  11     2058.61     2221.67     58.42 o
 -13   3  11     2302.83     2303.49     56.49 o
 -11   3  11       22.42       23.53     12.56 o
  -9   3  11     7815.27     8108.53    191.56 o
  -7   3  11     1880.06     1897.53     42.98 o
  -5   3  11      707.43      644.91     19.55 o
  -3   3  11      602.85      593.61     15.83 o
  -1   3  11        0.13       -3.86      3.86 o
   1   3  11      393.22      376.75     14.66 o
   3   3  11        7.91       -0.45      4.52 o
   5   3  11      301.62      270.08     18.05 o
   7   3  11      528.35      552.01     20.96 o
   9   3  11      558.55      579.95     39.47 o
  11   3  11      507.09      461.44     28.94 o
  13   3  11        0.01       -6.18     17.96 o
  15   3  11        0.17       10.00     12.74 o
  17   3  11      115.07      129.44     27.85 o
  19   3  11      273.35      314.88     38.59 o
 -28   4  11        8.19        3.89     27.34 o
 -26   4  11        0.02      -20.13     21.85 o
 -24   4  11       12.40       -0.89     15.15 o
 -22   4  11        1.61      -11.56     11.56 o
 -20   4  11       65.34       67.25     14.46 o
 -18   4  11      686.70      708.17     32.41 o
 -16   4  11      571.81      492.01     22.94 o
 -14   4  11     2850.87     2984.89     82.27 o
 -12   4  11     1341.02     1446.46     42.56 o
 -10   4  11      853.20      812.95     24.80 o
  -8   4  11      541.08      553.89     22.22 o
  -6   4  11      950.68      903.55     24.12 o
  -4   4  11      130.17      139.35      7.83 o
  -2   4  11     3478.28     3590.36     76.16 o
   0   4  11      298.86      302.30     11.37 o
   2   4  11        2.17       -5.34      5.34 o
   4   4  11     1523.33     1561.04     64.71 o
   6   4  11     3436.68     3290.38    107.02 o
   8   4  11       24.14       -2.71      7.46 o
  10   4  11      518.25      519.32     31.16 o
  12   4  11      292.05      308.10     24.11 o
  14   4  11      503.51      531.98     80.96 o
  16   4  11      178.56      166.48     27.34 o
  18   4  11       61.56       78.78     39.39 o
 -29   5  11        4.05       13.59     28.31 o
 -27   5  11       71.65       68.56     27.34 o
 -25   5  11       41.30       48.70     18.14 o
 -23   5  11        2.02       -2.08     14.15 o
 -21   5  11        0.59      -12.73     12.73 o
 -19   5  11       94.74       91.57     11.45 o
 -17   5  11      469.66      398.77     21.72 o
 -15   5  11     2760.20     2638.17     72.68 o
 -13   5  11      673.75      644.87     24.92 o
 -11   5  11     4088.86     3897.14    113.08 o
  -9   5  11      229.72      228.86     12.22 o
  -7   5  11      368.36      377.07     14.69 o
  -5   5  11     2589.56     2611.42     60.72 o
  -3   5  11       59.72       50.36      6.37 o
  -1   5  11      140.91      125.55     10.10 o
   1   5  11      329.08      372.52     17.35 o
   3   5  11     2002.28     2204.42     69.46 o
   5   5  11      539.32      638.78     36.74 o
   7   5  11       17.09        2.39      8.60 o
   9   5  11      575.85      612.17     32.65 o
  11   5  11        5.73      -13.67     13.67 o
  13   5  11      209.68      205.78     32.82 o
  15   5  11      609.27      626.01     46.11 o
  17   5  11       60.75       64.77     23.06 o
  19   5  11        3.52        8.75     35.01 o
 -28   6  11       25.88       29.76     29.13 o
 -26   6  11       24.05       -1.56     15.69 o
 -24   6  11       31.64       41.83     15.53 o
 -22   6  11        5.61       21.39     13.03 o
 -20   6  11       18.22       24.98     13.03 o
 -18   6  11       17.10        4.38      9.39 o
 -16   6  11      830.16      836.00     42.90 o
 -14   6  11      263.12      213.44     15.38 o
 -12   6  11      213.67      158.00     17.81 o
 -10   6  11        7.52       -1.25     10.50 o
  -8   6  11      118.99      120.41      9.97 o
  -6   6  11      473.30      461.49     19.02 o
  -4   6  11      903.09      899.89     29.20 o
  -2   6  11      261.44      252.13     13.23 o
   0   6  11      282.33      287.14     14.39 o
   2   6  11      549.27      534.98     21.42 o
   4   6  11     2147.30     2079.75     59.38 o
   6   6  11      921.32      884.62     42.07 o
   8   6  11        3.37        2.92     12.63 o
  10   6  11        9.76       30.63     26.26 o
  12   6  11      440.93      523.06     39.87 o
  14   6  11       39.32       24.43     24.07 o
  16   6  11       62.51       81.22     23.06 o
  18   6  11      446.27      541.41    129.10 o
 -27   7  11      173.28      162.61     27.29 o
 -25   7  11       12.67       52.52     19.90 o
 -23   7  11      134.13      148.92     22.64 o
 -21   7  11       50.85       44.42     18.94 o
 -19   7  11        7.18       -7.43     15.46 o
 -17   7  11       28.87       76.94     18.14 o
 -15   7  11      161.15      208.11     23.42 o
 -13   7  11      156.61      133.79     22.25 o
 -11   7  11      380.49      344.93     22.99 o
  -9   7  11      720.08      729.77     74.40 o
  -7   7  11     1382.49     1430.28     65.18 o
  -5   7  11      478.25      453.41     35.37 o
  -3   7  11     1596.75     1636.60     52.84 o
  -1   7  11        8.62       -7.74      9.48 o
   1   7  11      674.88      618.86     26.61 o
   3   7  11        1.12       -7.03      7.03 o
   5   7  11      159.43      180.81     13.08 o
   7   7  11      142.67      117.13     22.45 o
   9   7  11      199.80      188.35     20.96 o
  11   7  11      150.11      168.54     30.63 o
  13   7  11        0.34       -5.97     16.81 o
  15   7  11        8.09        0.73     17.81 o
  17   7  11        4.54      -10.00     21.01 o
 -26   8  11      207.30      230.42     31.08 o
 -24   8  11      357.88      521.79     59.03 o
 -22   8  11       20.13      -16.49     16.49 o
 -20   8  11        1.23       13.33     18.14 o
 -18   8  11      654.60      702.30     41.61 o
 -16   8  11      374.34      319.50     27.65 o
 -14   8  11       64.61       32.93     16.23 o
 -12   8  11       25.96       32.48     12.48 o
 -10   8  11     1711.55     1643.83     61.25 o
  -8   8  11       11.36       12.64     13.67 o
  -6   8  11     3968.50     3698.59    125.09 o
  -4   8  11      875.73      877.85     38.77 o
  -2   8  11     3317.21     3066.64    105.72 o
   0   8  11        9.88       -4.38     10.11 o
   2   8  11        0.04       -9.39      9.39 o
   4   8  11      318.72      305.67     21.50 o
   6   8  11      219.75      236.91     26.17 o
   8   8  11       27.14       -6.81     13.67 o
  10   8  11        3.73       30.63     18.57 o
  12   8  11        3.18       13.13     21.88 o
  14   8  11        7.47        5.05     19.94 o
  16   8  11        1.50        8.75     30.63 o
 -23   9  11        0.04        6.29     35.65 o
 -21   9  11       31.81       50.16     22.22 o
 -19   9  11        0.03       40.30     19.25 o
 -17   9  11       51.11       84.68     20.99 o
 -15   9  11        0.01      -15.69     15.69 o
 -13   9  11       14.32      -15.91     16.81 o
 -11   9  11       79.44       52.24     13.15 o
  -9   9  11       22.13       25.03     12.67 o
  -7   9  11      109.35       90.30     14.16 o
  -5   9  11      788.68      771.09     36.16 o
  -3   9  11       64.55       81.86     14.16 o
  -1   9  11     1660.89     1697.59     63.78 o
   1   9  11      186.13      162.48     16.71 o
   3   9  11        0.24      -10.63     10.77 o
   5   9  11        9.15        0.00     15.47 o
   7   9  11       40.46       34.22     16.81 o
   9   9  11      123.56      100.26     23.06 o
  11   9  11        9.41       28.45     18.57 o
  13   9  11       23.88        7.74     41.58 o
 -22  10  11      108.25       43.76     56.89 o
 -20  10  11       90.76       68.38     24.64 o
 -18  10  11       20.19       -3.06     32.70 o
 -16  10  11      227.39      247.56     27.65 o
 -14  10  11        8.03       24.46     25.36 o
 -12  10  11      699.54      717.73     74.40 o
 -10  10  11       35.89       57.90     19.94 o
  -8  10  11      145.51      176.58     18.98 o
  -6  10  11      114.88      104.11     15.88 o
  -4  10  11      485.25      420.92     26.87 o
  -2  10  11      623.19      723.20     35.19 o
   0  10  11        4.28      -10.00     10.77 o
   2  10  11      325.14      389.50     34.04 o
   4  10  11       53.17       42.17     17.51 o
   6  10  11      130.28      151.02     24.76 o
   8  10  11      411.50      518.45     41.69 o
  10  10  11      301.83      380.77     38.59 o
  12  10  11      239.13      363.24     52.52 o
 -19  11  11      483.25      682.72     96.28 o
 -17  11  11      127.14      213.92     39.32 o
 -15  11  11        0.72       10.08     18.64 o
 -13  11  11      334.70      346.73     35.49 o
 -11  11  11      152.50      178.57     27.34 o
  -9  11  11       45.73       59.39     21.01 o
  -7  11  11       18.77       34.32     13.81 o
  -5  11  11       26.67       35.01     12.63 o
  -3  11  11      100.59       98.75     15.16 o
  -1  11  11      192.64      211.02     28.66 o
   1  11  11       75.79      100.89     39.39 o
   3  11  11      416.14      343.60     48.14 o
   5  11  11      290.60      341.36     34.04 o
   7  11  11       16.08        9.55     16.81 o
   9  11  11       29.55       21.88     30.63 o
 -16  12  11       55.00       21.88     52.52 o
 -14  12  11        0.42        0.35     19.25 o
 -12  12  11        0.21        4.38     19.94 o
 -10  12  11       10.80       15.49     19.94 o
  -8  12  11       32.87       17.84     32.82 o
  -6  12  11       96.41       87.07     19.94 o
  -4  12  11        0.17       16.05     12.63 o
  -2  12  11        0.02      -10.77     10.77 o
   0  12  11       47.35       30.63     18.57 o
   2  12  11      236.22      271.41     30.95 o
   4  12  11        0.98        0.40     19.69 o
   6  12  11        5.41       21.88     26.26 o
  -9  13  11       20.79       16.96     24.18 o
  -7  13  11       45.01       74.40     30.63 o
  -5  13  11        7.35        3.58     16.81 o
  -3  13  11        3.38       -5.84     12.63 o
  -1  13  11      223.42      247.29     30.95 o
   1  13  11        0.24      -26.26     26.26 o
 -30   0  12      243.46      179.43     52.52 o
 -28   0  12        0.71      -30.63     30.63 o
 -26   0  12       96.50      118.16     43.76 o
 -24   0  12      986.96     1277.91    113.79 o
 -22   0  12      169.23      196.94     48.14 o
 -20   0  12     6655.15     7478.88    222.64 o
 -18   0  12     8822.90     8821.06    259.84 o
 -16   0  12      104.42      127.15     14.46 o
 -14   0  12      660.43      646.64     26.78 o
 -12   0  12     3679.48     3589.46     99.89 o
 -10   0  12      304.94      247.97     20.21 o
  -8   0  12     1867.02     1735.47     65.67 o
  -6   0  12     1264.20     1301.33     43.94 o
  -4   0  12       10.22        0.82      6.28 o
  -2   0  12     1773.11     1664.96     53.65 o
   0   0  12     1496.50     1534.94     50.18 o
   2   0  12      658.33      728.12     29.22 o
   4   0  12     1519.86     1426.06     55.13 o
   6   0  12     3729.26     3483.86    121.90 o
   8   0  12     7304.10     6818.28    229.76 o
  10   0  12       15.17        7.10     18.96 o
  12   0  12      891.73      781.18     40.16 o
  14   0  12       39.19       13.13     30.63 o
  16   0  12       29.70       30.63     30.63 o
  18   0  12       22.76       21.88     35.01 o
  20   0  12      486.97      595.19     74.40 o
 -29   1  12       73.20      135.57     35.49 o
 -27   1  12        8.54        7.21     26.26 o
 -25   1  12      196.19      256.56     39.39 o
 -23   1  12       48.12       21.33     16.37 o
 -21   1  12      191.24      166.63     18.21 o
 -19   1  12     1913.21     1991.25     47.97 o
 -17   1  12     4196.76     4253.83     92.10 o
 -15   1  12     1467.70     1416.29     35.23 o
 -13   1  12     1429.67     1434.40     33.67 o
 -11   1  12       39.92       35.90      6.91 o
  -9   1  12     1593.81     1673.66     38.97 o
  -7   1  12      133.54      156.95      7.52 o
  -5   1  12      608.10      504.87     13.35 o
  -3   1  12       13.92       13.28      4.92 o
  -1   1  12      222.70      184.16      9.10 o
   1   1  12     1105.25     1014.41     25.37 o
   3   1  12     4242.27     4347.26     87.34 o
   5   1  12      939.72      804.66     23.59 o
   7   1  12      391.78      368.29     15.24 o
   9   1  12       52.07       29.03     10.24 o
  11   1  12       11.32       -9.07      9.07 o
  13   1  12      201.30      226.76     21.80 o
  15   1  12        0.45       -8.75     18.57 o
  17   1  12      244.16      256.49     34.04 o
  19   1  12      298.68      345.90     40.23 o
 -30   2  12       14.91       30.42     30.48 o
 -28   2  12        0.00        7.21     26.17 o
 -26   2  12        2.90        1.75     23.06 o
 -24   2  12      166.09      170.61     21.64 o
 -22   2  12      153.82      106.56     17.07 o
 -20   2  12      566.65      676.49     53.69 o
 -18   2  12     1300.23     1285.19     33.57 o
 -16   2  12      502.54      484.21     17.54 o
 -14   2  12        8.99       -4.38      6.05 o
 -12   2  12      208.03      215.78      9.27 o
 -10   2  12      158.52      146.77      8.69 o
  -8   2  12     1637.91     1487.29     40.86 o
  -6   2  12       65.70       77.77      6.97 o
  -4   2  12     1958.09     2023.10     45.02 o
  -2   2  12      832.94      900.97     22.86 o
   0   2  12      370.47      433.96     13.26 o
   2   2  12     1023.36     1004.74     29.43 o
   4   2  12     1117.51     1104.97     29.73 o
   6   2  12        2.63        9.44      6.62 o
   8   2  12      369.13      357.64     16.07 o
  10   2  12       14.35       -8.25      8.25 o
  12   2  12      549.49      519.31     31.52 o
  14   2  12       24.97        5.00     12.74 o
  16   2  12        0.83      -10.94     21.66 o
  18   2  12        3.06       -4.96     23.06 o
 -29   3  12       62.35       96.91     32.38 o
 -27   3  12      106.86      108.16     32.38 o
 -25   3  12       60.34       72.16     23.20 o
 -23   3  12      235.28      286.40     26.60 o
 -21   3  12       57.12       27.57     11.40 o
 -19   3  12     1599.86     1650.99     45.11 o
 -17   3  12      546.93      487.23     17.17 o
 -15   3  12      621.27      589.52     21.88 o
 -13   3  12      341.71      343.88     17.76 o
 -11   3  12       30.14       25.83      6.85 o
  -9   3  12       13.44       23.42      9.46 o
  -7   3  12     1750.17     1708.76     39.86 o
  -5   3  12      398.20      388.88     19.36 o
  -3   3  12      361.00      309.15     11.27 o
  -1   3  12      125.21      112.17      7.72 o
   1   3  12      806.99      855.48     22.72 o
   3   3  12      712.38      722.64     20.39 o
   5   3  12     1059.73     1064.74     41.62 o
   7   3  12     2363.28     2421.00     74.50 o
   9   3  12      378.91      375.53     33.01 o
  11   3  12       84.72      105.18     15.88 o
  13   3  12        0.82       -6.69     16.02 o
  15   3  12       18.03        8.96     14.74 o
  17   3  12      124.13      157.61     35.01 o
  19   3  12       22.85       30.63     39.39 o
 -28   4  12        0.81      -24.18     24.18 o
 -26   4  12       23.15       10.04     25.10 o
 -24   4  12       98.22       92.66     18.94 o
 -22   4  12       15.66        3.75     14.15 o
 -20   4  12      269.48      260.60     20.35 o
 -18   4  12      679.68      674.55     31.81 o
 -16   4  12     2014.93     1894.81     55.36 o
 -14   4  12        2.99       -5.35     10.41 o
 -12   4  12      134.88      106.77     10.61 o
 -10   4  12        0.00       -5.91      5.91 o
  -8   4  12     2517.29     2462.92     58.08 o
  -6   4  12      455.96      372.69     14.42 o
  -4   4  12     2386.26     2256.50     53.85 o
  -2   4  12      155.19      147.96      8.30 o
   0   4  12      128.70      131.98      8.97 o
   2   4  12     1304.98     1311.85     44.69 o
   4   4  12     1355.66     1355.08     41.51 o
   6   4  12     5084.50     5591.50    194.84 o
   8   4  12      452.85      551.03     32.22 o
  10   4  12      280.02      231.21     26.17 o
  12   4  12       14.25       18.30     16.81 o
  14   4  12       86.37       95.80     21.01 o
  16   4  12       74.83      110.16     24.18 o
  18   4  12      524.89      682.72     78.78 o
 -29   5  12        5.45      -22.85     25.85 o
 -27   5  12       32.97       54.46     27.34 o
 -25   5  12      153.81      146.40     21.97 o
 -23   5  12      220.08      206.10     22.25 o
 -21   5  12        9.23       11.26     13.03 o
 -19   5  12      393.48      462.11     30.31 o
 -17   5  12      549.19      578.94     33.31 o
 -15   5  12      123.12      125.55     13.27 o
 -13   5  12     2026.11     1856.33     58.07 o
 -11   5  12      135.85      143.17     12.74 o
  -9   5  12       11.24       15.32      7.15 o
  -7   5  12     3647.05     3572.01    105.45 o
  -5   5  12      820.08      848.03     28.35 o
  -3   5  12      342.37      333.25     16.36 o
  -1   5  12      725.11      771.86     26.71 o
   1   5  12      727.04      813.64     31.40 o
   3   5  12     1973.85     1997.26     69.75 o
   5   5  12       42.94        1.88     11.19 o
   7   5  12      843.45     1001.89     64.43 o
   9   5  12     1820.72     2063.25    111.60 o
  11   5  12      181.94      240.34     37.20 o
  13   5  12        7.60       26.99     17.81 o
  15   5  12      150.77      114.39     41.58 o
  17   5  12       77.63      101.94     25.10 o
 -28   6  12        0.98      -43.76     43.76 o
 -26   6  12       46.04       36.56     23.05 o
 -24   6  12        1.49        4.10     19.92 o
 -22   6  12      114.73      161.82     26.97 o
 -20   6  12        0.36        9.07     19.13 o
 -18   6  12       62.72       45.33     19.13 o
 -16   6  12      412.51      421.28     36.41 o
 -14   6  12      646.28      675.80     36.75 o
 -12   6  12      842.78      749.87     32.65 o
 -10   6  12     4763.57     4815.98    158.46 o
  -8   6  12      344.26      302.09     17.30 o
  -6   6  12     2630.52     2551.84     70.57 o
  -4   6  12     1294.91     1247.70     40.22 o
  -2   6  12      474.77      458.54     19.45 o
   0   6  12      106.25       72.59     10.32 o
   2   6  12      376.84      295.01     16.19 o
   4   6  12      501.31      542.24     24.81 o
   6   6  12        0.59        5.22      8.91 o
   8   6  12      337.21      358.56     26.03 o
  10   6  12      142.92      168.10     24.18 o
  12   6  12       65.05      133.44     23.06 o
  14   6  12       44.24       58.14     21.01 o
  16   6  12      437.88      523.89     52.52 o
 -27   7  12       34.77       58.64     30.63 o
 -25   7  12        4.77      -11.49     22.52 o
 -23   7  12       14.13        1.21     18.94 o
 -21   7  12       29.31        9.32     16.49 o
 -19   7  12       78.77      110.82     20.79 o
 -17   7  12       27.77       16.34     16.23 o
 -15   7  12        1.73      -15.15     15.15 o
 -13   7  12       42.49       15.86     11.26 o
 -11   7  12     1634.21     1640.24     72.67 o
  -9   7  12     3047.71     3234.38    129.97 o
  -7   7  12     8824.46     8726.74    276.89 o
  -5   7  12       19.56       17.51     10.01 o
  -3   7  12       82.24       84.97     11.89 o
  -1   7  12      340.07      345.09     20.85 o
   1   7  12       14.33       -4.49      7.52 o
   3   7  12       14.64        5.17      8.84 o
   5   7  12       14.13        0.94      9.10 o
   7   7  12      130.80      118.60     17.69 o
   9   7  12      215.22      233.49     27.34 o
  11   7  12      317.50      395.19     76.59 o
  13   7  12       36.09       53.14     21.01 o
  15   7  12      114.73      178.88     45.95 o
 -24   8  12        6.81      -19.25     19.25 o
 -22   8  12       74.52       38.42     19.50 o
 -20   8  12      181.81      229.27     27.65 o
 -18   8  12       74.16       63.26     20.07 o
 -16   8  12      711.60      780.46     44.21 o
 -14   8  12        2.60      -11.14     16.81 o
 -12   8  12     1207.31     1216.31     85.34 o
 -10   8  12      802.85      667.07     38.59 o
  -8   8  12      157.41      136.94     18.57 o
  -6   8  12        1.17        5.97     14.82 o
  -4   8  12      100.60       94.42     15.16 o
  -2   8  12        5.49        3.94      9.39 o
   0   8  12      202.16      204.64     20.38 o
   2   8  12       60.51       36.30     13.33 o
   4   8  12        3.19      -13.13     14.44 o
   6   8  12       74.26       81.93     32.82 o
   8   8  12       31.86       16.31     16.81 o
  10   8  12        0.00       -4.38     17.51 o
  12   8  12       11.70       34.00     19.94 o
  14   8  12       25.19       35.64     21.01 o
 -23   9  12      170.41      202.30     31.18 o
 -21   9  12       11.57       -7.45     19.25 o
 -19   9  12      825.32      958.04     52.48 o
 -17   9  12        0.00        5.45     18.14 o
 -15   9  12       60.25       56.44     19.75 o
 -13   9  12       31.55       11.54     16.81 o
 -11   9  12       74.45       68.01     16.81 o
  -9   9  12      113.42      138.23     19.94 o
  -7   9  12      878.64      850.24     39.38 o
  -5   9  12      298.92      290.48     28.24 o
  -3   9  12     1820.58     1798.12     66.99 o
  -1   9  12      226.51      171.52     17.32 o
   1   9  12     1019.81     1040.65     44.29 o
   3   9  12       62.12       17.51     15.47 o
   5   9  12        0.10       -6.56     15.47 o
   7   9  12      130.36      144.84     23.06 o
   9   9  12       16.04       24.07     18.57 o
  11   9  12      119.96      131.29     24.76 o
  13   9  12        0.06       -4.38     30.63 o
 -22  10  12      115.97      205.69     70.02 o
 -20  10  12       51.81       70.34     24.97 o
 -18  10  12        8.13       26.68     20.40 o
 -16  10  12       58.63       63.64     21.11 o
 -14  10  12       11.51        7.74     32.82 o
 -12  10  12      147.98      101.99     23.06 o
 -10  10  12      331.22      376.11     32.82 o
  -8  10  12        2.37       12.25     15.32 o
  -6  10  12      135.85      110.53     16.71 o
  -4  10  12      265.78      311.44     31.11 o
  -2  10  12      132.91      173.66     18.42 o
   0  10  12      632.80      665.63     35.19 o
   2  10  12        2.41       -7.29     26.26 o
   4  10  12      116.83      156.87     24.76 o
   6  10  12       27.52       21.88     26.26 o
   8  10  12      349.10      417.36     38.59 o
  10  10  12       52.60       96.28     35.01 o
 -19  11  12       10.01       30.63     56.89 o
 -17  11  12        3.50        4.45     21.11 o
 -15  11  12      337.22      407.15     36.78 o
 -13  11  12       43.02       72.08     56.89 o
 -11  11  12        0.00        2.02     19.69 o
  -9  11  12        8.50       -8.75     21.88 o
  -7  11  12       84.83      105.28     19.94 o
  -5  11  12       93.44       94.27     18.01 o
  -3  11  12        8.67        4.38     12.63 o
  -1  11  12       10.35       18.28     13.33 o
   1  11  12      530.86      448.85     37.14 o
   3  11  12      219.96      269.54     30.95 o
   5  11  12       15.37       23.34     43.76 o
   7  11  12      158.88      183.81     39.39 o
 -16  12  12      155.55      140.05     61.27 o
 -14  12  12        9.31       13.57     26.97 o
 -12  12  12       40.19       75.77     24.18 o
 -10  12  12        0.07      -21.88     21.88 o
  -8  12  12       16.68      -13.13     21.88 o
  -6  12  12        2.67       15.32     24.07 o
  -4  12  12      192.35      164.57     20.22 o
  -2  12  12      106.03      117.92     21.60 o
   0  12  12       12.49       -2.39     26.26 o
   2  12  12        0.34        0.00     18.57 o
   4  12  12      126.41      113.79     35.01 o
  -9  13  12       69.29       52.52     30.63 o
  -7  13  12       11.64      -26.26     26.26 o
  -5  13  12       65.46       43.76     19.94 o
  -3  13  12        0.01      -13.33     13.33 o
  -1  13  12      160.83      206.24     29.28 o
 -29   1  13       81.81      105.03     34.04 o
 -27   1  13       43.06       43.76     27.85 o
 -25   1  13       33.25       15.32     24.76 o
 -23   1  13        7.07      -11.38     13.62 o
 -21   1  13       54.70       65.45     11.32 o
 -19   1  13      156.92      162.14     11.45 o
 -17   1  13      151.05      137.26     10.84 o
 -15   1  13       28.12       11.34      7.32 o
 -13   1  13     3769.42     3724.23     80.43 o
 -11   1  13        8.47       -5.26      5.26 o
  -9   1  13     1657.99     1646.98     41.25 o
  -7   1  13     2660.57     2718.50     59.88 o
  -5   1  13       65.80       49.59      6.02 o
  -3   1  13     3980.67     4333.07     91.87 o
  -1   1  13       22.95       13.21      7.45 o
   1   1  13      398.61      352.11     15.45 o
   3   1  13     2570.91     2554.70     65.11 o
   5   1  13      498.68      477.21     24.98 o
   7   1  13        2.64       -7.73      7.73 o
   9   1  13      488.35      539.75     22.98 o
  11   1  13        0.21       -9.67      9.67 o
  13   1  13       48.21       29.24     14.74 o
  15   1  13        6.32       -8.75     19.94 o
  17   1  13       18.45       26.26     24.76 o
 -30   2  13       79.21      142.59     39.39 o
 -28   2  13        3.34       -4.38     37.20 o
 -26   2  13       43.29       50.97     26.17 o
 -24   2  13       78.12       64.96     19.76 o
 -22   2  13      238.34      217.40     21.77 o
 -20   2  13     3333.69     3459.21     81.91 o
 -18   2  13      127.25      154.17     13.63 o
 -16   2  13     1901.39     1784.06     43.01 o
 -14   2  13       24.28       10.37      6.77 o
 -12   2  13      238.51      249.69     10.87 o
 -10   2  13      251.93      260.51     10.79 o
  -8   2  13      110.07      116.00      9.36 o
  -6   2  13      911.40      879.16     25.12 o
  -4   2  13     5929.81     5774.90    120.89 o
  -2   2  13     1393.41     1405.12     36.29 o
   0   2  13      204.09      211.13     10.93 o
   2   2  13       26.04       11.54      6.29 o
   4   2  13        0.18       -0.92      6.62 o
   6   2  13       54.76       56.89      8.70 o
   8   2  13      999.59     1009.72     36.01 o
  10   2  13       29.25       21.35     11.37 o
  12   2  13       98.70       91.43     17.32 o
  14   2  13      154.77      154.54     20.61 o
  16   2  13       26.22       19.55     35.01 o
  18   2  13      100.63       87.30     29.28 o
 -29   3  13      339.74      456.57     50.99 o
 -27   3  13       14.11       14.10     30.63 o
 -25   3  13       33.52       49.65     18.54 o
 -23   3  13      266.24      263.12     24.92 o
 -21   3  13      148.58      154.95     16.69 o
 -19   3  13      588.95      578.00     24.25 o
 -17   3  13      604.77      611.00     23.63 o
 -15   3  13       92.58      103.02     10.86 o
 -13   3  13       11.02        4.77      6.17 o
 -11   3  13      222.24      281.00     13.66 o
  -9   3  13      217.76      239.11     12.62 o
  -7   3  13      162.54      141.50      9.64 o
  -5   3  13      228.43      236.60     11.64 o
  -3   3  13      811.32      859.87     22.98 o
  -1   3  13      989.93     1015.82     24.79 o
   1   3  13       94.75       88.07      7.47 o
   3   3  13       69.20       48.13      8.16 o
   5   3  13      716.71      730.17     24.55 o
   7   3  13      443.98      379.06     23.16 o
   9   3  13      801.16      811.25     38.53 o
  11   3  13      409.26      392.59     27.56 o
  13   3  13       97.10       72.97     17.32 o
  15   3  13      122.56      136.00     24.18 o
  17   3  13      195.61      192.56     48.14 o
 -28   4  13       47.15      128.82     34.69 o
 -26   4  13        3.72       -0.41     15.46 o
 -24   4  13      230.63      238.93     24.64 o
 -22   4  13      138.00      133.32     20.79 o
 -20   4  13       13.92      -11.12     12.59 o
 -18   4  13       44.04       35.62     18.42 o
 -16   4  13      130.97      150.97     12.71 o
 -14   4  13      755.47      808.68     39.80 o
 -12   4  13        2.50        4.38      6.62 o
 -10   4  13       95.79      105.99     16.70 o
  -8   4  13     3437.84     3448.28     91.70 o
  -6   4  13       57.66       44.01     13.11 o
  -4   4  13       10.14       14.67      7.78 o
  -2   4  13      443.66      475.71     19.59 o
   0   4  13      121.67      120.81     11.08 o
   2   4  13     1899.84     1970.03     66.28 o
   4   4  13       78.26       13.20     14.45 o
   6   4  13      846.37      902.74     64.43 o
   8   4  13        0.08        5.35     10.09 o
  10   4  13      632.75      681.48    105.03 o
  12   4  13       11.46        8.75     16.81 o
  14   4  13      199.58      198.21     48.14 o
  16   4  13      155.79      187.67     29.28 o
 -27   5  13       74.44       74.40     31.51 o
 -25   5  13       20.39       20.76     18.14 o
 -23   5  13       48.74       76.55     18.42 o
 -21   5  13      221.34      230.87     20.13 o
 -19   5  13       20.02        2.30     17.05 o
 -17   5  13      188.76      149.06     18.87 o
 -15   5  13     1623.73     1735.80     57.75 o
 -13   5  13      192.42      193.16     16.64 o
 -11   5  13     2276.44     2295.87     80.94 o
  -9   5  13      140.49      144.83     14.74 o
  -7   5  13        1.21        6.06      8.01 o
  -5   5  13      318.58      347.95     17.48 o
  -3   5  13     1241.07     1171.51     37.24 o
  -1   5  13      213.80      174.12     12.42 o
   1   5  13       26.24       16.32     14.76 o
   3   5  13      789.79      856.64     42.55 o
   5   5  13      336.42      344.04     18.64 o
   7   5  13        7.69        8.29      9.47 o
   9   5  13      433.23      492.26     43.76 o
  11   5  13      205.96      224.89     30.63 o
  13   5  13      117.77      138.00     24.18 o
  15   5  13      188.81      189.53     48.14 o
  17   5  13      225.10      241.40     33.62 o
 -26   6  13       59.82       79.65     26.97 o
 -24   6  13       12.75        8.24     24.07 o
 -22   6  13       34.65       40.48     22.52 o
 -20   6  13        3.99      -19.13     19.13 o
 -18   6  13      114.93      141.91     14.49 o
 -16   6  13       12.52       28.22     10.82 o
 -14   6  13        0.04        0.00     10.32 o
 -12   6  13      405.66      408.57     22.46 o
 -10   6  13     1018.72     1023.57     41.74 o
  -8   6  13     1815.87     1740.88     56.58 o
  -6   6  13      648.56      653.47     24.60 o
  -4   6  13      651.01      603.56     23.29 o
  -2   6  13       11.85        4.38      7.83 o
   0   6  13       27.25       11.34     10.32 o
   2   6  13     1460.58     1480.68     52.66 o
   4   6  13        2.08       -8.84      8.84 o
   6   6  13      515.75      555.85     25.35 o
   8   6  13        4.44       -7.00     14.57 o
  10   6  13        0.96       -5.97     16.81 o
  12   6  13      428.13      405.74     36.75 o
  14   6  13      515.76      757.12     78.78 o
  16   6  13      157.03      146.27     65.65 o
 -25   7  13        1.08       -4.38     23.49 o
 -23   7  13      103.17      125.84     29.13 o
 -21   7  13        3.98       -1.46     19.57 o
 -19   7  13       27.06        8.44     19.13 o
 -17   7  13       85.01       77.55     28.45 o
 -15   7  13        7.52      -17.51     17.51 o
 -13   7  13      181.97      145.37     17.81 o
 -11   7  13      301.13      305.83     26.17 o
  -9   7  13      388.64      353.29     26.17 o
  -7   7  13        3.03       -3.58     10.01 o
  -5   7  13      570.18      593.15     26.61 o
  -3   7  13        9.89        1.82      7.52 o
  -1   7  13       26.93       11.82      8.62 o
   1   7  13      200.79      124.95     11.85 o
   3   7  13      453.66      548.19     30.32 o
   5   7  13     1022.63      962.30     75.18 o
   7   7  13      652.14      659.85     59.08 o
   9   7  13       12.96        2.78     16.81 o
  11   7  13       94.67      151.58     30.63 o
  13   7  13      107.40      110.41     24.18 o
  15   7  13       71.73       68.22     35.01 o
 -24   8  13       10.57       -5.66     54.71 o
 -22   8  13        4.59       -8.24     23.05 o
 -20   8  13       17.35        4.63     23.05 o
 -18   8  13      227.71      181.92     29.82 o
 -16   8  13       75.65      127.00     26.46 o
 -14   8  13      660.69      621.45     56.89 o
 -12   8  13       42.82       20.24     11.26 o
 -10   8  13      408.49      358.87     39.39 o
  -8   8  13       76.71       64.69     21.89 o
  -6   8  13      218.45      230.78     18.42 o
  -4   8  13      153.36      138.14     15.88 o
  -2   8  13      142.08      161.51     21.56 o
   0   8  13       22.14       24.80     12.63 o
   2   8  13        0.70      -12.45     12.45 o
   4   8  13      326.88      253.68     41.58 o
   6   8  13        4.74       -2.19     15.47 o
   8   8  13        4.56       23.08     16.81 o
  10   8  13        4.73       -8.35     16.81 o
  12   8  13      195.38      204.84     45.95 o
 -23   9  13      171.73      323.85     74.40 o
 -21   9  13        0.83        7.92     22.50 o
 -19   9  13      130.46      167.17     25.70 o
 -17   9  13       34.97       55.86     26.26 o
 -15   9  13        0.00      -21.88     21.88 o
 -13   9  13       20.64       48.14     26.26 o
 -11   9  13       80.60      103.78     17.81 o
  -9   9  13      960.47     1048.12     54.09 o
  -7   9  13      129.70      132.59     17.32 o
  -5   9  13      106.79      171.84     18.42 o
  -3   9  13      159.57      143.34     16.76 o
  -1   9  13      309.00      294.48     21.80 o
   1   9  13        0.05      -10.77     10.77 o
   3   9  13      162.49      183.81     24.76 o
   5   9  13        1.15       19.69     15.47 o
   7   9  13       70.98       94.14     21.66 o
   9   9  13        8.84        1.19     16.81 o
  11   9  13       47.60       43.76     35.01 o
 -20  10  13       17.89       58.79     24.97 o
 -18  10  13     1620.53     1870.24    106.60 o
 -16  10  13      111.01      187.99     26.63 o
 -14  10  13      203.67      183.81     35.01 o
 -12  10  13       23.79       26.26     26.26 o
 -10  10  13      227.32      235.68     24.18 o
  -8  10  13      122.90      114.76     19.94 o
  -6  10  13      222.11      194.43     32.42 o
  -4  10  13      184.03      209.42     20.96 o
  -2  10  13      323.54      349.44     25.01 o
   0  10  13      943.58      949.42     44.29 o
   2  10  13       19.81        0.00     15.47 o
   4  10  13      621.26      757.72     50.99 o
   6  10  13       32.00      107.95     26.26 o
   8  10  13      379.12      405.49     63.46 o
  10  10  13       20.73       17.51     30.63 o
 -19  11  13       38.69      -43.76     52.52 o
 -17  11  13      286.86      297.60     74.40 o
 -15  11  13        0.15      -23.49     23.49 o
 -13  11  13       80.74       74.40     30.63 o
 -11  11  13      133.05       78.78     30.63 o
  -9  11  13      472.63      426.71     34.04 o
  -7  11  13        5.13       -9.24     13.67 o
  -5  11  13      177.84      183.88     20.21 o
  -3  11  13       68.99       81.14     15.88 o
  -1  11  13      149.94      130.42     26.61 o
   1  11  13      313.23      316.30     39.39 o
   3  11  13       11.30       -0.40     16.81 o
   5  11  13      183.39      214.03     29.28 o
   7  11  13        1.22       -4.38     26.26 o
 -14  12  13        2.80       -8.75     52.52 o
 -12  12  13       87.08       96.28     35.01 o
 -10  12  13      349.47      420.14     52.52 o
  -8  12  13       11.72       17.51     26.26 o
  -6  12  13       96.32      103.26     21.66 o
  -4  12  13       17.00       49.60     15.16 o
  -2  12  13       11.54       23.34     15.82 o
   0  12  13        5.90        4.38     18.57 o
   2  12  13      310.51      341.36     52.52 o
  -7  13  13        1.64      -13.13     26.26 o
  -5  13  13        6.09       10.74     16.81 o
 -30   0  14      110.25      135.67     52.52 o
 -28   0  14      508.23      564.56     78.78 o
 -26   0  14      156.01      258.21     56.89 o
 -24   0  14     2677.78     2975.96    210.07 o
 -22   0  14     1870.28     1904.17     89.38 o
 -20   0  14     1295.06     1286.27     66.11 o
 -18   0  14     5651.33     6022.02    181.33 o
 -16   0  14     2085.85     2036.62     68.09 o
 -14   0  14       45.33       17.78     11.01 o
 -12   0  14     1821.27     1817.84     97.91 o
 -10   0  14      574.98      533.96     31.99 o
  -8   0  14      844.19      756.52     34.65 o
  -6   0  14      444.30      434.88     20.35 o
  -4   0  14      191.45      177.04     13.58 o
  -2   0  14      582.12      557.48     28.14 o
   0   0  14     4967.86     4634.13    159.65 o
   2   0  14     2889.80     2529.21     91.78 o
   4   0  14    16108.26    15597.41    512.98 o
   6   0  14     6777.83     6150.69    209.83 o
   8   0  14     1889.38     1710.74     68.16 o
  10   0  14        1.89      -10.56     10.56 o
  12   0  14      405.15      357.12     30.48 o
  14   0  14        0.25       26.26     30.63 o
  16   0  14      461.64      446.39     61.27 o
 -29   1  14       79.45      118.35     35.49 o
 -27   1  14      119.61      120.05     52.52 o
 -25   1  14        0.05      -21.88     23.06 o
 -23   1  14      168.09      150.39     21.77 o
 -21   1  14        2.41        1.36      9.49 o
 -19   1  14      603.79      618.70     21.90 o
 -17   1  14       85.42       60.05      9.37 o
 -15   1  14       33.32       10.21     11.83 o
 -13   1  14        4.30        0.65      6.61 o
 -11   1  14       28.45       23.75      8.31 o
  -9   1  14      145.98      141.05     11.57 o
  -7   1  14      115.03      107.01      8.01 o
  -5   1  14      964.15      963.20     23.47 o
  -3   1  14      271.93      298.16     12.43 o
  -1   1  14     2304.98     2133.55     55.36 o
   1   1  14     1878.50     1766.62     47.64 o
   3   1  14     5674.58     5379.30    129.96 o
   5   1  14      480.69      454.77     18.87 o
   7   1  14      669.01      661.80     25.76 o
   9   1  14       92.33       54.18     12.09 o
  11   1  14      103.25       62.79     12.22 o
  13   1  14        4.78        4.28     13.15 o
  15   1  14       82.17       86.10     35.01 o
  17   1  14       27.02       26.52     26.17 o
 -30   2  14        1.12      -19.45     27.34 o
 -28   2  14       78.32      102.32     32.38 o
 -26   2  14      337.57      408.11     44.79 o
 -24   2  14        6.52       -0.25     25.85 o
 -22   2  14      365.95      332.84     28.99 o
 -20   2  14        9.48        9.89      8.80 o
 -18   2  14      137.49      158.24     13.50 o
 -16   2  14      802.87      789.51     24.61 o
 -14   2  14       93.60       69.87      9.32 o
 -12   2  14       41.59       27.70      7.24 o
 -10   2  14      343.25      298.73     16.91 o
  -8   2  14      264.69      324.21     15.10 o
  -6   2  14      586.46      607.31     21.92 o
  -4   2  14      118.14      171.90      9.80 o
  -2   2  14     2164.09     2051.02     49.98 o
   0   2  14      114.88      103.43      9.47 o
   2   2  14        0.26       -8.26      8.26 o
   4   2  14      595.45      509.50     19.24 o
   6   2  14      198.99      145.91     12.84 o
   8   2  14      103.01      136.65     13.28 o
  10   2  14       56.87       79.79     12.22 o
  12   2  14      113.98       94.74     17.32 o
  14   2  14      680.90      808.06     42.47 o
  16   2  14        7.30       13.13     23.06 o
 -29   3  14        0.26      -13.13     29.28 o
 -27   3  14        8.88       -8.75     24.76 o
 -25   3  14       29.03        6.32     16.40 o
 -23   3  14        1.68       -8.53     15.15 o
 -21   3  14       62.01       43.53     15.86 o
 -19   3  14       93.56       81.68     14.59 o
 -17   3  14      337.76      286.05     16.50 o
 -15   3  14     3603.18     3603.68     98.41 o
 -13   3  14      609.71      553.42     27.29 o
 -11   3  14       81.85       69.33     10.15 o
  -9   3  14      119.32      123.45      9.36 o
  -7   3  14      110.11      115.99      9.36 o
  -5   3  14    11297.31    11263.28    296.24 o
  -3   3  14      407.02      462.33     20.58 o
  -1   3  14       31.23        8.75      6.00 o
   1   3  14       73.28       66.45      8.05 o
   3   3  14     1113.07      961.50     28.94 o
   5   3  14     3181.87     3397.00     85.00 o
   7   3  14        3.41        5.07      8.91 o
   9   3  14      146.49      163.94     15.38 o
  11   3  14      935.56     1096.21     59.81 o
  13   3  14        4.91       22.25     17.81 o
  15   3  14       30.95       13.13     30.63 o
  17   3  14      115.08      175.06     43.76 o
 -28   4  14        0.00      -21.62     48.14 o
 -26   4  14       66.38       28.49     18.94 o
 -24   4  14        0.21       -1.63     15.46 o
 -22   4  14       64.58      103.94     18.94 o
 -20   4  14        1.83      -10.62     11.56 o
 -18   4  14      193.62      200.71     28.88 o
 -16   4  14      146.53      144.02     14.92 o
 -14   4  14      183.65      160.27     14.09 o
 -12   4  14     1482.07     1433.65     48.62 o
 -10   4  14     1119.68     1172.17     40.66 o
  -8   4  14     1298.83     1229.20     42.87 o
  -6   4  14       47.22       64.77     14.53 o
  -4   4  14     1892.30     1878.07     60.43 o
  -2   4  14       18.28        8.42      7.84 o
   0   4  14      332.72      333.46     17.60 o
   2   4  14     1963.19     1936.39     56.54 o
   4   4  14       47.82       17.82     10.74 o
   6   4  14      341.17      338.81     22.46 o
   8   4  14     2015.46     2469.76    295.41 o
  10   4  14      279.81      272.77     29.28 o
  12   4  14       15.71       -7.56     16.81 o
  14   4  14      112.64      117.07     28.45 o
  16   4  14      244.71      306.35     56.89 o
 -27   5  14      148.75      180.53     30.40 o
 -25   5  14       35.02       32.69     24.27 o
 -23   5  14       21.59       26.81     16.79 o
 -21   5  14      165.75      143.25     26.46 o
 -19   5  14        1.51       -3.03     18.56 o
 -17   5  14       92.63       38.45     19.13 o
 -15   5  14     3650.90     3529.89    119.33 o
 -13   5  14       16.36       -5.17     10.01 o
 -11   5  14     1180.85     1129.67     45.26 o
  -9   5  14        9.73        3.26      9.47 o
  -7   5  14      418.09      409.67     21.56 o
  -5   5  14      741.27      730.08     27.17 o
  -3   5  14     2180.31     2206.77     63.32 o
  -1   5  14      165.46      100.02     11.26 o
   1   5  14     2980.25     2926.74     81.30 o
   3   5  14        0.87       -8.84      8.84 o
   5   5  14       22.37       30.16     12.13 o
   7   5  14      528.40      572.74     63.46 o
   9   5  14      331.19      351.38     87.53 o
  11   5  14       14.16       22.98     17.81 o
  13   5  14        0.24       18.52     19.94 o
  15   5  14       15.80       42.01     52.52 o
 -26   6  14       14.87       -1.22     25.85 o
 -24   6  14       27.11       20.08     23.05 o
 -22   6  14        0.33       -3.44     19.13 o
 -20   6  14      353.27      380.96     52.52 o
 -18   6  14      135.27      140.56     41.58 o
 -16   6  14      116.81      133.77     16.70 o
 -14   6  14     1589.86     1526.29     67.87 o
 -12   6  14      824.72      785.17     35.19 o
 -10   6  14      548.95      472.01     25.01 o
  -8   6  14      736.12      685.95     29.24 o
  -6   6  14      631.45      618.94     24.11 o
  -4   6  14      244.95      218.44     14.03 o
  -2   6  14     1377.61     1390.80     43.15 o
   0   6  14       30.99        1.79      8.85 o
   2   6  14     1730.57     1696.73     56.31 o
   4   6  14       18.81       -5.45      8.91 o
   6   6  14       24.14       49.23     17.81 o
   8   6  14      415.52      450.73     74.40 o
  10   6  14       10.83       18.24     17.81 o
  12   6  14       33.36       55.14     41.58 o
  14   6  14      464.29      659.27    157.55 o
 -25   7  14        6.38       -5.15     23.05 o
 -23   7  14      131.53      172.14     32.82 o
 -21   7  14       62.94       80.62     26.46 o
 -19   7  14        4.98        6.84     45.95 o
 -17   7  14        0.13       10.21     35.01 o
 -15   7  14      184.38      135.67     30.63 o
 -13   7  14      175.43      210.07     30.63 o
 -11   7  14      377.75      386.86     41.58 o
  -9   7  14      643.78      596.08     35.49 o
  -7   7  14      499.35      493.83     23.32 o
  -5   7  14       59.93       26.46      8.84 o
  -3   7  14       48.17        9.12      8.13 o
  -1   7  14       12.14        0.00      8.46 o
   1   7  14        1.07        0.69      9.18 o
   3   7  14       83.51       74.30     18.95 o
   5   7  14      236.60      283.84     29.28 o
   7   7  14        0.04       -2.78     16.81 o
   9   7  14       97.94      168.48     26.17 o
  11   7  14       58.58      107.93     26.26 o
  13   7  14       92.71      145.00     27.34 o
 -24   8  14       25.18       16.78     45.95 o
 -22   8  14        5.29       15.19     23.05 o
 -20   8  14       59.61       64.19     23.49 o
 -18   8  14       74.83      100.98     26.46 o
 -16   8  14      289.50      244.59     33.13 o
 -14   8  14      115.89       83.15     30.63 o
 -12   8  14        0.06        1.64     15.32 o
 -10   8  14      146.87      160.61     19.94 o
  -8   8  14        9.75        8.42     11.59 o
  -6   8  14      364.86      298.45     22.46 o
  -4   8  14     1034.26     1029.54     44.46 o
  -2   8  14      274.33      289.97     21.80 o
   0   8  14      454.29      347.42     24.33 o
   2   8  14      186.73      151.29     16.71 o
   4   8  14      275.82      336.13     72.21 o
   6   8  14        7.89        1.99     16.81 o
   8   8  14        4.42        2.63     19.69 o
  10   8  14       37.59       32.82     21.66 o
  12   8  14        5.13       13.13     30.63 o
 -23   9  14      226.48      341.36     78.78 o
 -21   9  14      253.51      366.63     41.66 o
 -19   9  14        0.06        3.28     30.63 o
 -17   9  14        4.51      -19.57     19.57 o
 -15   9  14       29.27       17.51     26.26 o
 -13   9  14       61.46       56.89     26.26 o
 -11   9  14      137.12      171.51     39.39 o
  -9   9  14      230.39      257.33     26.17 o
  -7   9  14        0.38       -5.39     11.59 o
  -5   9  14     1720.06     1798.40     68.85 o
  -3   9  14       83.12       96.44     15.88 o
  -1   9  14      317.09      295.53     23.50 o
   1   9  14      147.10      139.73     21.59 o
   3   9  14       72.31       90.21     21.66 o
   5   9  14        4.70       25.86     16.81 o
   7   9  14      510.02      631.76     46.11 o
   9   9  14       32.06       16.83     19.94 o
 -20  10  14        6.18       65.65     61.27 o
 -18  10  14      491.75      586.46     50.98 o
 -16  10  14        6.15        6.68     23.84 o
 -14  10  14      163.52      131.29     35.01 o
 -12  10  14        0.02       -8.75     21.88 o
 -10  10  14       89.81      106.99     21.88 o
  -8  10  14        2.26        1.09     13.13 o
  -6  10  14       23.43       11.58     13.33 o
  -4  10  14       79.18       78.86     15.88 o
  -2  10  14      636.63      659.61     39.94 o
   0  10  14      213.16      216.59     21.80 o
   2  10  14       13.21       47.80     19.94 o
   4  10  14       58.22       72.21     21.66 o
   6  10  14      267.38      344.00     48.14 o
   8  10  14       77.90      135.67     39.39 o
 -17  11  14       27.93      -13.13     56.89 o
 -15  11  14        6.30       10.50     26.97 o
 -13  11  14      104.08       30.63     30.63 o
 -11  11  14       41.17       21.88     26.26 o
  -9  11  14      469.25      442.98     37.20 o
  -7  11  14        2.19       -7.29     13.67 o
  -5  11  14       51.89       75.94     15.88 o
  -3  11  14      580.67      498.74     31.10 o
  -1  11  14      233.46      234.94     22.74 o
   1  11  14       25.38       -7.96     16.81 o
   3  11  14      138.21      175.49     27.85 o
   5  11  14       73.29       70.02     35.01 o
 -10  12  14       65.86       91.90     35.01 o
  -8  12  14       17.03        0.00     26.26 o
  -6  12  14       18.22       21.88     18.57 o
  -4  12  14       55.42       57.12     16.71 o
  -2  12  14       46.04       39.05     19.94 o
   0  12  14       61.49       43.76     30.63 o
 -29   1  15       23.42       41.58     30.95 o
 -27   1  15        0.00       17.51     27.85 o
 -25   1  15       53.18      104.80     29.28 o
 -23   1  15      142.89      166.40     21.77 o
 -21   1  15      249.82      285.94     17.94 o
 -19   1  15       17.84        8.71     13.06 o
 -17   1  15        2.40       -7.67      7.67 o
 -15   1  15       16.61       -8.63      8.63 o
 -13   1  15      193.39      187.90     16.86 o
 -11   1  15       27.14       20.65      8.08 o
  -9   1  15     1077.91     1038.01     33.75 o
  -7   1  15      328.10      298.75     14.42 o
  -5   1  15     4974.16     5104.59    114.25 o
  -3   1  15       81.45       68.74      7.79 o
  -1   1  15     3057.67     2947.68     74.57 o
   1   1  15     1252.01     1125.25     33.97 o
   3   1  15      193.75      217.16     14.11 o
   5   1  15       32.34       23.91     16.83 o
   7   1  15       13.27       -7.37      7.37 o
   9   1  15       33.76       25.82     10.30 o
  11   1  15       56.91       30.63     14.16 o
  13   1  15      137.25      186.86     35.01 o
  15   1  15        0.14        0.00     21.66 o
 -28   2  15      310.08      470.37     50.99 o
 -26   2  15      308.90      391.23     44.79 o
 -24   2  15       13.96       15.46     23.24 o
 -22   2  15      348.76      314.70     24.41 o
 -20   2  15      139.02      175.12     17.95 o
 -18   2  15        2.52       -7.68      7.68 o
 -16   2  15       18.51       14.09      7.45 o
 -14   2  15      191.81      171.97     12.91 o
 -12   2  15      301.09      327.57     17.03 o
 -10   2  15       72.99       89.03     11.57 o
  -8   2  15       50.70       36.01      8.65 o
  -6   2  15      133.82      143.98     11.54 o
  -4   2  15      444.47      417.95     17.10 o
  -2   2  15     1408.81     1332.91     40.86 o
   0   2  15      203.44      165.50     12.06 o
   2   2  15      199.84      199.70     15.16 o
   4   2  15      306.82      305.58     16.28 o
   6   2  15      137.57      126.81     12.58 o
   8   2  15       97.33       95.72     13.90 o
  10   2  15        1.36        5.74     14.16 o
  12   2  15       12.45       27.87     16.71 o
  14   2  15        1.36        4.38     30.63 o
  16   2  15        3.46      -30.63     30.63 o
 -29   3  15      142.81      278.81     91.90 o
 -27   3  15       27.56      -13.39     26.26 o
 -25   3  15        6.30      -15.56     25.33 o
 -23   3  15        7.06        0.07     15.87 o
 -21   3  15        9.71       -2.23     15.15 o
 -19   3  15      989.05     1085.74     54.32 o
 -17   3  15        1.88       -9.05      9.05 o
 -15   3  15     1997.46     2064.63     61.19 o
 -13   3  15        8.47       -3.37      7.83 o
 -11   3  15        0.04       -6.99      6.99 o
  -9   3  15      207.71      190.79     14.85 o
  -7   3  15      613.76      559.63     25.14 o
  -5   3  15      160.69      180.22     14.46 o
  -3   3  15      359.70      392.09     17.79 o
  -1   3  15       54.88       44.94      8.79 o
   1   3  15      235.21      214.29     12.80 o
   3   3  15      613.78      538.76     29.37 o
   5   3  15        2.01        1.40      9.47 o
   7   3  15      153.13      210.10     25.80 o
   9   3  15      352.71      426.98     35.01 o
  11   3  15       10.66        0.36     17.81 o
  13   3  15       13.99       26.26     19.94 o
  15   3  15       35.09       56.89     35.01 o
 -28   4  15       54.77       50.67     29.28 o
 -26   4  15       14.46        3.63     17.79 o
 -24   4  15        5.86       29.31     20.32 o
 -22   4  15      327.43      385.33     29.87 o
 -20   4  15       60.19       58.37     18.14 o
 -18   4  15        0.41       -9.14      9.14 o
 -16   4  15      543.28      516.24     57.81 o
 -14   4  15      383.15      389.25     21.32 o
 -12   4  15      851.41      872.07     37.74 o
 -10   4  15     2307.75     2254.36     81.52 o
  -8   4  15       31.88       13.45     14.53 o
  -6   4  15     6082.32     5756.10    166.62 o
  -4   4  15       22.41       11.36     11.25 o
  -2   4  15      650.48      612.83     24.36 o
   0   4  15       12.85      -11.73     12.55 o
   2   4  15      870.73      971.09     36.31 o
   4   4  15        2.12       -9.47      9.47 o
   6   4  15        7.11       19.04     12.13 o
   8   4  15       62.38       72.52     21.01 o
  10   4  15      232.03      222.73     27.34 o
  12   4  15        4.85       25.01     21.01 o
  14   4  15      201.07      181.71     37.20 o
 -27   5  15        4.07      -23.05     23.05 o
 -25   5  15        0.79       -3.83     24.07 o
 -23   5  15       38.25       22.43     22.52 o
 -21   5  15       10.06      -16.16     18.56 o
 -19   5  15       79.63       65.10     28.45 o
 -17   5  15      129.12       83.51     13.66 o
 -15   5  15       19.52       26.81     11.26 o
 -13   5  15       36.75       47.22     13.63 o
 -11   5  15      271.99      264.83     19.90 o
  -9   5  15      478.30      492.24     24.41 o
  -7   5  15      185.03      202.49     15.53 o
  -5   5  15      330.71      366.15     21.12 o
  -3   5  15     1807.56     1819.80     54.29 o
  -1   5  15        0.76       -4.38     10.74 o
   1   5  15      192.68      179.48     15.08 o
   3   5  15      236.65      228.01     19.70 o
   5   5  15       65.99       50.39     12.13 o
   7   5  15       10.30        1.75     14.57 o
   9   5  15       74.31       43.43     19.94 o
  11   5  15        0.81       -4.74     17.81 o
  13   5  15      128.61      172.92     28.31 o
 -26   6  15       10.65       -4.38     23.49 o
 -24   6  15       10.50      -19.57     19.57 o
 -22   6  15      216.73      208.39     30.40 o
 -20   6  15       89.19      130.98     28.31 o
 -18   6  15       95.05       37.64     21.85 o
 -16   6  15        3.04        7.24     12.73 o
 -14   6  15      129.68      146.65     19.69 o
 -12   6  15      247.45      275.43     19.90 o
 -10   6  15       51.57       59.63     12.13 o
  -8   6  15        3.25       -8.33      8.33 o
  -6   6  15      313.31      320.94     19.51 o
  -4   6  15      314.90      295.20     17.04 o
  -2   6  15      118.05      105.79     12.59 o
   0   6  15      217.05      217.37     19.58 o
   2   6  15       40.23       31.94     13.90 o
   4   6  15        2.25       -3.75     10.77 o
   6   6  15       10.28      -14.32     16.81 o
   8   6  15       46.15       38.71     19.94 o
  10   6  15       29.20       17.84     19.94 o
  12   6  15      170.48      299.97     34.69 o
 -25   7  15      183.34      197.74     34.33 o
 -23   7  15       30.11        9.78     23.05 o
 -21   7  15      281.61      338.89     39.39 o
 -19   7  15       39.78       32.28     22.52 o
 -17   7  15       89.50       93.36     25.85 o
 -15   7  15      234.91      345.74     43.76 o
 -13   7  15      385.72      392.35     29.28 o
 -11   7  15      538.07      567.39     35.49 o
  -9   7  15      153.24      151.98     14.74 o
  -7   7  15      377.54      330.19     18.90 o
  -5   7  15       55.78       28.45      9.07 o
  -3   7  15      155.78      154.63     15.79 o
  -1   7  15        1.15       10.35     11.37 o
   1   7  15        1.27       -7.83      7.83 o
   3   7  15      770.05      771.62     57.06 o
   5   7  15      161.24      164.14     24.76 o
   7   7  15      189.49      195.55     45.95 o
   9   7  15        5.30       14.14     19.94 o
  11   7  15       72.61       83.15     24.18 o
 -24   8  15        0.15      -20.42     23.49 o
 -22   8  15      209.97      250.24     37.11 o
 -20   8  15       41.85       36.96     25.85 o
 -18   8  15        5.66       16.22     23.05 o
 -16   8  15       13.18       -4.38     21.88 o
 -14   8  15      316.54      271.34     39.39 o
 -12   8  15        0.03       -8.21     11.26 o
 -10   8  15      405.94      442.66     32.38 o
  -8   8  15      219.27      204.73     19.26 o
  -6   8  15       91.81       80.63     15.16 o
  -4   8  15        2.81       -4.71     11.59 o
  -2   8  15       54.07       49.94     13.33 o
   0   8  15      118.53       99.74     15.88 o
   2   8  15       99.98       83.32     15.88 o
   4   8  15       86.66       87.11     19.94 o
   6   8  15        2.47        3.58     16.81 o
   8   8  15        4.97       19.69     24.07 o
  10   8  15       35.02       -8.75     30.63 o
 -21   9  15       35.98      103.04     30.40 o
 -19   9  15       34.93       46.39     35.01 o
 -17   9  15        9.15       33.63     39.39 o
 -15   9  15      178.59      179.43     35.01 o
 -13   9  15      131.34      223.20     39.39 o
 -11   9  15       74.31       90.43     17.81 o
  -9   9  15       14.96       10.21     13.67 o
  -7   9  15      291.86      313.61     25.44 o
  -5   9  15       11.06        3.67     14.61 o
  -3   9  15       72.01       59.08     15.88 o
  -1   9  15        0.09      -12.63     12.63 o
   1   9  15      123.61      128.24     17.32 o
   3   9  15       45.65       27.05     16.81 o
   5   9  15      157.16      175.49     27.85 o
   7   9  15        3.97        2.19     18.57 o
   9   9  15       43.97       74.40     35.01 o
 -20  10  15      508.86      735.24    105.03 o
 -18  10  15      122.88      100.47     30.40 o
 -16  10  15      686.09      847.80    109.41 o
 -14  10  15        1.43       -8.75     26.26 o
 -12  10  15       51.51       48.14     30.63 o
 -10  10  15       22.36       25.46     16.81 o
  -8  10  15       79.58       59.08     17.81 o
  -6  10  15       25.19       27.55     16.20 o
  -4  10  15       73.74       40.76     14.16 o
  -2  10  15      111.50       91.51     20.72 o
   0  10  15       79.59      136.31     23.06 o
   2  10  15      365.23      426.69     89.72 o
   4  10  15      242.14      341.36     52.52 o
   6  10  15      273.76      420.14     56.89 o
 -17  11  15       30.85       74.40     65.65 o
 -13  11  15       19.46       52.52     30.63 o
 -11  11  15      718.58      770.25     70.02 o
  -9  11  15      121.77      167.65     24.76 o
  -7  11  15      304.82      328.23     45.95 o
  -5  11  15        0.00       -5.66     13.33 o
  -3  11  15       40.91       21.72     16.54 o
  -1  11  15      102.12      113.79     23.06 o
   1  11  15      174.79      221.68     39.39 o
   3  11  15      238.58      271.34     48.14 o
  -8  12  15      829.20      997.82     83.15 o
  -6  12  15      201.36      245.79     35.01 o
  -4  12  15       71.13       55.74     16.71 o
  -2  12  15      109.64      105.03     35.01 o
 -28   0  16       47.49       74.40     48.14 o
 -26   0  16       31.13       30.63     39.39 o
 -24   0  16       56.56       43.76     35.01 o
 -22   0  16      247.84      277.73     28.31 o
 -20   0  16      241.79      239.46     25.85 o
 -18   0  16      131.89      201.86     21.77 o
 -16   0  16      164.94      139.76     24.64 o
 -14   0  16      596.34      653.18     31.15 o
 -12   0  16      554.93      514.68     29.62 o
 -10   0  16        0.00       -9.47      9.47 o
  -8   0  16      113.40      124.63     17.81 o
  -6   0  16      164.60      150.36     14.74 o
  -4   0  16       61.80       32.32     12.48 o
  -2   0  16     2845.25     2620.25     94.95 o
   0   0  16     1859.91     1743.76     67.95 o
   2   0  16     3487.19     3128.12    113.43 o
   4   0  16     2667.35     2509.01     93.19 o
   6   0  16      234.53      158.87     18.54 o
   8   0  16      313.21      359.61     35.01 o
  10   0  16      114.52      105.03     21.01 o
  12   0  16       10.10       -8.75     26.26 o
  14   0  16       21.71       30.63     35.01 o
 -29   1  16       12.43        8.98     37.20 o
 -27   1  16        8.57      -10.94     24.76 o
 -25   1  16      202.41      222.95     61.27 o
 -23   1  16      198.38      198.37     22.25 o
 -21   1  16      106.67      112.03     17.06 o
 -19   1  16       14.45        1.35     10.14 o
 -17   1  16       98.11       52.69     10.19 o
 -15   1  16      555.11      487.09     18.59 o
 -13   1  16        0.02        0.05      7.54 o
 -11   1  16        1.43        1.61      7.48 o
  -9   1  16        2.64        1.15      7.48 o
  -7   1  16       36.62       16.30      8.01 o
  -5   1  16       63.34       60.57      7.98 o
  -3   1  16      895.55      902.84     26.13 o
  -1   1  16       61.11       62.82      9.69 o
   1   1  16     2935.47     2784.91     71.64 o
   3   1  16      638.00      625.93     25.21 o
   5   1  16      489.46      480.82     21.80 o
   7   1  16        6.47       -8.16      8.69 o
   9   1  16       35.98       31.57     12.22 o
  11   1  16        8.97      -12.74     12.74 o
  13   1  16      177.90      192.96     30.95 o
  15   1  16      124.77       79.27     41.58 o
 -28   2  16       78.84       75.02     32.82 o
 -26   2  16        7.88       49.06     29.28 o
 -24   2  16      809.65      816.21     45.60 o
 -22   2  16       10.50       -7.12     14.74 o
 -20   2  16      306.35      308.39     19.28 o
 -18   2  16       80.86       65.11     10.50 o
 -16   2  16      892.49      937.63     27.23 o
 -14   2  16      255.56      232.77     15.42 o
 -12   2  16        4.29       -8.53      8.53 o
 -10   2  16       12.35       -8.69      8.69 o
  -8   2  16       43.34       37.98      9.32 o
  -6   2  16      418.75      405.16     21.45 o
  -4   2  16      727.38      730.18     25.98 o
  -2   2  16     2101.38     2158.87     61.87 o
   0   2  16      811.27      752.37     27.41 o
   2   2  16      675.31      619.62     25.40 o
   4   2  16      191.63      154.17     13.57 o
   6   2  16      543.88      471.81     23.77 o
   8   2  16      458.44      535.57     25.23 o
  10   2  16      418.86      489.16     37.85 o
  12   2  16      675.09      778.72     50.43 o
  14   2  16        0.45      -17.51     30.63 o
 -29   3  16       13.58       59.39     32.38 o
 -27   3  16      106.45      135.86     35.49 o
 -25   3  16       16.27       13.55     25.89 o
 -23   3  16       44.65       40.13     17.79 o
 -21   3  16       22.83       39.55     16.79 o
 -19   3  16       98.55       88.78     12.85 o
 -17   3  16       51.80       63.02     12.48 o
 -15   3  16      220.63      226.00     17.07 o
 -13   3  16      759.11      658.55     35.37 o
 -11   3  16       68.28       47.95     11.27 o
  -9   3  16      177.49      152.41     14.12 o
  -7   3  16        0.79       -6.93      8.52 o
  -5   3  16      256.02      246.64     17.41 o
  -3   3  16       30.55       30.34     10.16 o
  -1   3  16     1145.80     1042.12     38.91 o
   1   3  16      567.48      535.43     26.53 o
   3   3  16      133.43      118.14     18.57 o
   5   3  16      314.97      281.48     24.43 o
   7   3  16      843.29      875.77     53.75 o
   9   3  16      843.46      885.10     53.56 o
  11   3  16        8.28      -10.58     17.81 o
  13   3  16       18.57       17.51     21.01 o
 -28   4  16      127.54      124.77     35.49 o
 -26   4  16       44.57      -10.07     18.01 o
 -24   4  16        0.17      -15.15     15.15 o
 -22   4  16        0.36       -9.79     15.15 o
 -20   4  16        0.99      -13.86     13.86 o
 -18   4  16       24.97        4.54     10.72 o
 -16   4  16      159.70      161.33     18.71 o
 -14   4  16      964.00      924.78     46.11 o
 -12   4  16       56.35       44.47     12.13 o
 -10   4  16       33.39       45.66     12.13 o
  -8   4  16      106.97       84.76     13.28 o
  -6   4  16      764.68      732.98     31.15 o
  -4   4  16      196.91      183.70     17.06 o
  -2   4  16      468.28      427.32     31.58 o
   0   4  16      142.77      147.03     14.46 o
   2   4  16      533.46      521.87     28.14 o
   4   4  16      102.74      105.69     19.45 o
   6   4  16      499.37      610.65     32.07 o
   8   4  16      574.07      551.20     54.71 o
  10   4  16       47.85       35.68     19.94 o
  12   4  16      151.45      189.53     48.14 o
  14   4  16        4.33       -2.19     24.07 o
 -27   5  16       15.22       19.69     25.85 o
 -25   5  16      312.94      396.42     67.83 o
 -23   5  16        3.17       -5.00     19.13 o
 -21   5  16       44.45       38.84     28.45 o
 -19   5  16      210.77      199.38     29.82 o
 -17   5  16        0.69       -7.92      7.92 o
 -15   5  16       21.59       13.68     11.26 o
 -13   5  16        0.24      -15.32     15.32 o
 -11   5  16      638.47      634.09     35.49 o
  -9   5  16      598.51      673.12     33.27 o
  -7   5  16      427.69      411.14     25.01 o
  -5   5  16       31.90       30.90     13.47 o
  -3   5  16     5200.95     4847.83    160.32 o
  -1   5  16      941.49      920.53     35.09 o
   1   5  16      122.53       95.36     14.16 o
   3   5  16       69.92       95.06     24.47 o
   5   5  16      112.00       96.83     22.56 o
   7   5  16        0.12      -13.67     13.67 o
   9   5  16        0.08        5.57     16.81 o
  11   5  16      167.22      168.90     27.34 o
  13   5  16       36.97       43.76     32.82 o
 -26   6  16       89.55       76.69     29.82 o
 -24   6  16       12.20        8.75     23.49 o
 -22   6  16       34.11       33.47     23.05 o
 -20   6  16        2.85       -8.75     19.13 o
 -18   6  16      357.45      356.32     65.65 o
 -16   6  16       28.65       17.51     13.13 o
 -14   6  16       68.66       88.11     15.20 o
 -12   6  16       48.13       36.47     13.67 o
 -10   6  16       23.59        7.78     13.67 o
  -8   6  16       17.69       -7.17     12.01 o
  -6   6  16      695.80      699.77     34.30 o
  -4   6  16      763.71      684.55     46.11 o
  -2   6  16     2420.48     2413.85     76.60 o
   0   6  16     1000.61      957.21     46.71 o
   2   6  16       32.68       23.89     12.13 o
   4   6  16      266.15      295.31     21.17 o
   6   6  16       22.55       -7.96     16.81 o
   8   6  16       24.99       41.58     32.82 o
  10   6  16      136.30      226.74     80.96 o
  12   6  16        8.36        7.50     21.88 o
 -25   7  16       81.22      115.61     30.40 o
 -23   7  16        5.15      -19.57     23.05 o
 -21   7  16       18.38        7.29     24.07 o
 -19   7  16      137.17      101.58     26.46 o
 -17   7  16       45.00       49.78     22.52 o
 -15   7  16      545.07      602.55     54.71 o
 -13   7  16       22.68       27.13     15.32 o
 -11   7  16      782.35      861.59     46.11 o
  -9   7  16      527.84      544.75     35.49 o
  -7   7  16       91.88       90.23     14.74 o
  -5   7  16       16.28        2.59     10.61 o
  -3   7  16        0.02      -10.61     10.61 o
  -1   7  16        1.95      -10.77     10.77 o
   1   7  16        5.70       -1.68     11.98 o
   3   7  16        4.80      -10.77     10.77 o
   5   7  16        2.32      -14.57     14.57 o
   7   7  16      177.89      267.96     37.20 o
   9   7  16       41.34       53.39     21.85 o
  11   7  16      206.78      371.99     56.89 o
 -22   8  16      278.74      351.57     41.08 o
 -20   8  16        1.12      -22.52     22.52 o
 -18   8  16      329.86      355.79     40.42 o
 -16   8  16       77.37       83.15     30.63 o
 -14   8  16        4.23      -21.88     21.88 o
 -12   8  16       15.95       -0.55     11.26 o
 -10   8  16      145.32      144.82     19.94 o
  -8   8  16       26.52       18.13     12.74 o
  -6   8  16      131.77       84.03     15.16 o
  -4   8  16        0.58       -4.04     11.59 o
  -2   8  16      104.68       56.55     17.45 o
   0   8  16        1.96      -18.01     18.01 o
   2   8  16        1.78      -16.06     16.06 o
   4   8  16      502.51      683.01     48.14 o
   6   8  16      165.53      181.65     27.85 o
   8   8  16        0.33       48.14     30.63 o
 -21   9  16       13.46      -26.26     52.52 o
 -19   9  16       46.66       51.64     26.97 o
 -17   9  16       21.27        4.61     26.46 o
 -15   9  16        4.69       26.26     30.63 o
 -13   9  16       72.14       83.15     30.63 o
 -11   9  16       44.46       51.72     16.81 o
  -9   9  16      321.21      319.08     29.28 o
  -7   9  16        0.64      -11.59     11.59 o
  -5   9  16       36.61       24.62     14.16 o
  -3   9  16        4.58      -11.59     11.59 o
  -1   9  16       32.99        1.54     16.14 o
   1   9  16        4.17        6.56     19.69 o
   3   9  16        3.86        9.15     16.81 o
   5   9  16       86.38       84.61     23.06 o
   7   9  16        4.67       21.88     30.63 o
 -18  10  16       33.87       78.78     61.27 o
 -16  10  16      298.03      258.21     43.76 o
 -14  10  16       51.27        0.00     26.26 o
 -12  10  16       75.22       61.27     30.63 o
 -10  10  16       13.65       19.49     21.88 o
  -8  10  16        0.00      -19.94     37.20 o
  -6  10  16      170.23      142.16     21.13 o
  -4  10  16       11.98       -7.10     12.13 o
  -2  10  16      222.50      218.32     22.46 o
   0  10  16       30.81       21.88     30.63 o
   2  10  16       86.70      109.08     24.76 o
   4  10  16       32.99       13.13     30.63 o
 -11  11  16       38.07       35.01     30.63 o
  -9  11  16      119.64      125.94     48.14 o
  -7  11  16        1.43      -14.00     14.57 o
  -5  11  16       75.95       56.66     16.71 o
  -3  11  16        7.23      -11.07     20.15 o
  -1  11  16      182.86      210.07     43.76 o
   1  11  16       75.47       39.39     30.63 o
 -29   1  17        0.51      -26.17     26.17 o
 -27   1  17      115.75      153.35     41.58 o
 -25   1  17      270.91      343.22     41.69 o
 -23   1  17       60.46       52.96     20.74 o
 -21   1  17       25.29       17.51     11.37 o
 -19   1  17      333.19      388.19     25.87 o
 -17   1  17       10.04       -8.66      8.66 o
 -15   1  17      243.03      251.35     14.00 o
 -13   1  17     1844.58     1901.57     48.71 o
 -11   1  17       29.45       26.61      9.48 o
  -9   1  17      732.97      767.05     28.08 o
  -7   1  17      637.59      666.06     23.82 o
  -5   1  17      112.49       92.26      9.51 o
  -3   1  17     2319.69     2368.47     62.29 o
  -1   1  17      597.43      550.42     23.05 o
   1   1  17      247.05      251.82     22.99 o
   3   1  17       20.56       25.74     12.74 o
   5   1  17       37.81       23.73      9.97 o
   7   1  17       50.05       76.21     12.59 o
   9   1  17       66.21       54.54     13.28 o
  11   1  17      146.10      216.32     30.50 o
  13   1  17       16.58       54.71     28.45 o
 -28   2  17       37.15       21.42     29.28 o
 -26   2  17      494.12      611.18     94.09 o
 -24   2  17        1.66      -11.42     16.23 o
 -22   2  17        6.62       -3.93     15.15 o
 -20   2  17      466.41      506.14     26.24 o
 -18   2  17      517.89      546.05     23.89 o
 -16   2  17       73.67       61.35     14.53 o
 -14   2  17      154.99      163.38     15.45 o
 -12   2  17      157.88      128.75     17.79 o
 -10   2  17      311.75      289.99     20.40 o
  -8   2  17        9.63       -7.68      7.68 o
  -6   2  17      343.87      304.86     18.39 o
  -4   2  17     1461.77     1506.60     46.44 o
  -2   2  17      933.96      954.60     32.89 o
   0   2  17      811.80      821.85     29.41 o
   2   2  17        9.70       10.46      8.69 o
   4   2  17       53.10       46.75     11.89 o
   6   2  17      160.96      172.93     17.32 o
   8   2  17      344.60      352.42     25.57 o
  10   2  17       68.25      103.46     24.07 o
  12   2  17       14.88       -1.35     19.94 o
 -27   3  17       60.49      126.57     33.62 o
 -25   3  17      100.99      124.90     22.64 o
 -23   3  17       51.76       52.00     20.75 o
 -21   3  17        9.38      -12.52     14.74 o
 -19   3  17        9.44       -9.01     12.00 o
 -17   3  17       39.47       29.56     11.90 o
 -15   3  17       13.78        0.47     18.46 o
 -13   3  17        1.22       11.05     10.35 o
 -11   3  17       15.24       -7.78      9.75 o
  -9   3  17      171.35      143.01     16.40 o
  -7   3  17      475.71      458.11     22.90 o
  -5   3  17       84.92       52.72     13.96 o
  -3   3  17      725.92      680.62     29.90 o
  -1   3  17       31.82       34.42     15.33 o
   1   3  17       48.45       19.09      9.47 o
   3   3  17      192.31      152.00     17.32 o
   5   3  17       11.19       11.49     11.20 o
   7   3  17        5.93        2.01     12.13 o
   9   3  17      412.43      367.66     33.62 o
  11   3  17       72.43       70.90     23.06 o
  13   3  17       34.06       21.88     21.85 o
 -28   4  17        3.18       26.26     43.76 o
 -26   4  17        0.19      -18.96     19.57 o
 -24   4  17       56.66       47.05     22.52 o
 -22   4  17        0.08       -5.31     19.13 o
 -20   4  17       71.04       92.78     25.10 o
 -18   4  17       33.50       25.20     10.82 o
 -16   4  17       17.28       20.24     11.26 o
 -14   4  17       23.63        3.83     11.26 o
 -12   4  17     1186.05     1232.19     57.19 o
 -10   4  17     1007.38      903.86     46.42 o
  -8   4  17      699.97      713.06     34.30 o
  -6   4  17     1319.74     1202.43     48.55 o
  -4   4  17     2134.84     2086.66     74.60 o
  -2   4  17      108.59       88.87     13.81 o
   0   4  17        0.46       -2.02      8.55 o
   2   4  17        0.77      -10.64     10.64 o
   4   4  17      476.30      462.48     26.36 o
   6   4  17      131.56      148.38     18.47 o
   8   4  17        0.00        5.97     17.51 o
  10   4  17       55.30       30.63     19.94 o
  12   4  17       60.74       67.83     32.82 o
 -27   5  17       21.83      -16.73     23.05 o
 -25   5  17       11.47       12.87     30.63 o
 -23   5  17       39.35        4.38     22.52 o
 -21   5  17      143.83      189.77     29.82 o
 -19   5  17       45.47      -12.12     18.56 o
 -17   5  17       15.79       -2.57     10.82 o
 -15   5  17      563.73      595.95     36.75 o
 -13   5  17       72.56       50.77     14.57 o
 -11   5  17        0.88       -8.13     10.50 o
  -9   5  17     2091.37     2168.13     78.76 o
  -7   5  17      250.48      252.62     20.96 o
  -5   5  17      303.67      284.67     21.55 o
  -3   5  17        8.44       21.41     12.13 o
  -1   5  17      326.40      317.83     22.46 o
   1   5  17        0.27       -3.89      9.75 o
   3   5  17       20.80       27.20     12.13 o
   5   5  17      411.77      438.05     27.02 o
   7   5  17       58.83       59.59     19.94 o
   9   5  17        2.29       -8.75     30.63 o
  11   5  17      109.91      170.47     61.27 o
 -26   6  17       16.71       17.51     26.46 o
 -24   6  17       14.13        2.92     24.07 o
 -22   6  17        0.51      -18.54     50.33 o
 -20   6  17        0.51      -16.05     19.57 o
 -18   6  17       53.12       46.68     43.76 o
 -16   6  17       44.09       44.64     14.57 o
 -14   6  17      214.37      244.86     24.18 o
 -12   6  17      783.22      759.40     42.99 o
 -10   6  17      156.97      169.39     19.94 o
  -8   6  17       37.32       21.55     11.59 o
  -6   6  17        0.11       -9.47      9.47 o
  -4   6  17       14.39       41.96     13.33 o
  -2   6  17      130.20      122.73     17.32 o
   0   6  17      245.42      237.95     20.40 o
   2   6  17      169.36      166.11     18.52 o
   4   6  17        0.18       -9.47      9.47 o
   6   6  17       66.28       82.56     32.82 o
   8   6  17      127.97      170.74     27.34 o
  10   6  17        5.23       11.25     21.01 o
 -23   7  17      132.58      172.35     43.76 o
 -21   7  17        0.56      -19.82     23.05 o
 -19   7  17       74.37       52.52     45.95 o
 -17   7  17       13.27        5.47     22.52 o
 -15   7  17       23.12       12.25     14.57 o
 -13   7  17      249.99      271.80     26.17 o
 -11   7  17      164.95      195.06     28.45 o
  -9   7  17      269.99      240.04     20.96 o
  -7   7  17      112.70      109.59     15.39 o
  -5   7  17       45.52       37.07     13.33 o
  -3   7  17       21.81       39.90     13.33 o
  -1   7  17      297.11      254.93     21.17 o
   1   7  17      165.07      147.31     22.34 o
   3   7  17        0.13       -1.19     16.81 o
   5   7  17       40.18       30.30     24.07 o
   7   7  17       33.14       56.02     23.06 o
   9   7  17       85.06      105.03     43.76 o
 -22   8  17        0.20       17.51     56.89 o
 -20   8  17      156.30      194.21     48.14 o
 -18   8  17        0.24       -7.29     41.58 o
 -16   8  17       11.12       -8.75     26.26 o
 -14   8  17      212.26      280.98     27.34 o
 -12   8  17      490.76      506.86     35.49 o
 -10   8  17        5.30       -7.88     14.57 o
  -8   8  17        1.49        5.32     13.19 o
  -6   8  17        0.80      -13.80     14.28 o
  -4   8  17       63.49       38.01     20.96 o
  -2   8  17       14.84        4.73     12.13 o
   0   8  17        0.59      -10.77     10.77 o
   2   8  17      174.64      144.97     26.26 o
   4   8  17        6.55       11.11     30.63 o
   6   8  17        1.32       13.13     30.63 o
 -21   9  17       28.18       87.53     61.27 o
 -19   9  17        1.22       39.39     56.89 o
 -17   9  17       40.74       51.86     26.97 o
 -15   9  17      273.63      323.85     48.14 o
 -13   9  17       48.69       21.88     26.26 o
 -11   9  17      139.91      230.56     45.95 o
  -9   9  17      113.69      114.62     19.94 o
  -7   9  17      343.91      329.69     26.03 o
  -5   9  17      122.61      124.88     18.42 o
  -3   9  17       23.99       -1.03     13.33 o
  -1   9  17       70.89       56.89     15.16 o
   1   9  17       30.86       19.69     18.57 o
   3   9  17      111.45      105.58     24.18 o
   5   9  17       44.31       61.27     35.01 o
 -18  10  17       93.56      131.29     65.65 o
 -14  10  17      137.22      122.54     35.01 o
 -12  10  17        0.38      -26.26     26.26 o
 -10  10  17       45.38       40.06     19.94 o
  -8  10  17       19.92        7.96     16.81 o
  -6  10  17        1.41        9.57     14.16 o
  -4  10  17       25.93       17.51     15.16 o
  -2  10  17      316.38      335.87     27.56 o
   0  10  17       73.23       52.81     23.06 o
  -9  11  17      392.26      399.98     37.14 o
  -7  11  17       55.36       42.38     16.71 o
  -5  11  17      146.03      160.90     20.96 o
  -3  11  17        3.32      -16.71     16.81 o
 -28   0  18      183.50      179.43     52.52 o
 -26   0  18       72.76       61.27     43.76 o
 -24   0  18       94.80       48.14     39.39 o
 -22   0  18       49.04       23.57     18.56 o
 -20   0  18       88.56       88.17     19.13 o
 -18   0  18       11.99      -13.53     15.20 o
 -16   0  18      357.81      332.79     27.02 o
 -14   0  18      106.46       92.97     18.54 o
 -12   0  18      499.31      426.16     44.74 o
 -10   0  18      333.29      314.33     22.99 o
  -8   0  18      477.29      488.23     30.49 o
  -6   0  18       28.62       20.46     12.13 o
  -4   0  18      740.98      781.12     38.19 o
  -2   0  18     2801.42     2827.69    104.03 o
   0   0  18     1012.90      892.83     42.90 o
   2   0  18       34.12        6.24     13.15 o
   4   0  18      301.44      285.36     27.34 o
   6   0  18      480.46      496.78     34.69 o
   8   0  18        2.56       -9.63     14.57 o
  10   0  18       30.71       19.69     17.81 o
  12   0  18      397.22      542.67     65.65 o
 -27   1  18        0.55       17.51     27.85 o
 -25   1  18       29.39       48.63     54.71 o
 -23   1  18        0.00        6.56     20.11 o
 -21   1  18        4.31       -9.47     10.91 o
 -19   1  18        3.71      -11.57     11.57 o
 -17   1  18      266.02      277.12     18.94 o
 -15   1  18      787.40      829.95     27.55 o
 -13   1  18       79.20       81.51     13.13 o
 -11   1  18       10.46        4.92      9.01 o
  -9   1  18       65.41       62.28     11.08 o
  -7   1  18       34.94        8.58      8.23 o
  -5   1  18      410.19      378.54     18.68 o
  -3   1  18      515.03      527.06     22.35 o
  -1   1  18       45.80       31.22      9.59 o
   1   1  18      194.32      192.94     15.79 o
   3   1  18       35.31       24.11     10.61 o
   5   1  18      150.46       90.78     15.47 o
   7   1  18        2.55       -6.56      9.97 o
   9   1  18      123.47      147.33     16.21 o
  11   1  18      212.22      245.08     48.14 o
 -28   2  18       24.97       28.45     30.95 o
 -26   2  18        5.70       17.51     27.85 o
 -24   2  18       20.80        7.44     16.79 o
 -22   2  18        2.77       17.29     16.23 o
 -20   2  18        1.29       -9.56      9.56 o
 -18   2  18        7.39        1.92     10.12 o
 -16   2  18      237.57      246.14     19.33 o
 -14   2  18     1040.07     1092.85     47.16 o
 -12   2  18      929.65      953.37     37.88 o
 -10   2  18      216.54      191.29     17.79 o
  -8   2  18        1.22       -7.83      7.83 o
  -6   2  18        1.45       -8.13      8.13 o
  -4   2  18      163.32      146.71     12.84 o
  -2   2  18       19.00       28.40      9.48 o
   0   2  18       11.39       -0.09      9.47 o
   2   2  18       34.79       21.88     11.20 o
   4   2  18       21.02       14.22     11.20 o
   6   2  18        0.19        0.95     12.13 o
   8   2  18      218.28      312.69     24.11 o
  10   2  18       69.85      106.38     24.76 o
  12   2  18       64.80       17.51     35.01 o
 -27   3  18       62.89       37.08     29.28 o
 -25   3  18      263.02      270.15     31.23 o
 -23   3  18       53.91       51.10     19.55 o
 -21   3  18       15.59       -6.05     15.87 o
 -19   3  18       32.29       38.06     12.31 o
 -17   3  18       48.86       30.63     13.66 o
 -15   3  18      390.73      349.04     27.34 o
 -13   3  18      164.70      175.75     30.63 o
 -11   3  18      372.63      328.23     26.17 o
  -9   3  18     1026.51     1055.22     44.46 o
  -7   3  18     1419.01     1285.47     50.18 o
  -5   3  18      256.97      284.08     20.96 o
  -3   3  18      685.93      645.76     39.77 o
  -1   3  18       43.49       42.57     12.66 o
   1   3  18      152.76      137.81     18.04 o
   3   3  18      483.85      521.11     29.21 o
   5   3  18      107.32      125.44     16.40 o
   7   3  18       77.63       77.71     15.15 o
   9   3  18      118.87      103.16     24.18 o
  11   3  18        4.69       12.79     19.94 o
 -26   4  18      100.99      156.99     43.76 o
 -24   4  18      299.13      268.72     33.77 o
 -22   4  18       77.38       51.97     24.07 o
 -20   4  18       88.94       55.80     22.52 o
 -18   4  18       14.34       -2.57     16.08 o
 -16   4  18      503.39      558.19     35.49 o
 -14   4  18      144.42      157.77     19.94 o
 -12   4  18      286.26      282.59     23.06 o
 -10   4  18        0.03       -5.00     10.50 o
  -8   4  18      261.67      280.48     21.55 o
  -6   4  18      632.32      691.09     34.30 o
  -4   4  18       67.89       53.17     13.33 o
  -2   4  18      554.90      548.13     29.76 o
   0   4  18      267.84      257.89     23.65 o
   2   4  18        4.51       -6.25     15.92 o
   4   4  18       23.14       12.30     12.13 o
   6   4  18       19.65       20.79     17.81 o
   8   4  18       51.97       66.52     23.06 o
  10   4  18       79.44      116.50     27.34 o
 -25   5  18        0.12      -19.92     19.92 o
 -23   5  18        0.64      -19.57     19.57 o
 -21   5  18       66.78       17.51     21.88 o
 -19   5  18      100.13       54.58     23.05 o
 -17   5  18       31.64       28.65     13.05 o
 -15   5  18      240.28      221.33     23.06 o
 -13   5  18       88.46       77.74     15.32 o
 -11   5  18      453.58      419.38     29.28 o
  -9   5  18        0.94       -0.40     10.01 o
  -7   5  18      401.81      382.37     24.11 o
  -5   5  18      749.41      784.50     39.46 o
  -3   5  18      228.50      232.24     20.40 o
  -1   5  18      621.79      603.30     30.71 o
   1   5  18       12.95        8.75     11.20 o
   3   5  18       38.63       13.72     12.13 o
   5   5  18        0.22        3.98     19.69 o
   7   5  18        6.46       24.80     17.81 o
   9   5  18       21.13        2.50     21.01 o
 -24   6  18       47.67       60.81     52.52 o
 -22   6  18      140.09      168.81     59.08 o
 -20   6  18        1.27       -9.30     22.52 o
 -18   6  18      127.38      179.20     30.40 o
 -16   6  18       75.01       82.04     17.81 o
 -14   6  18        8.19       -2.19     11.26 o
 -12   6  18       12.56       11.38     14.57 o
 -10   6  18        0.09       15.07     13.67 o
  -8   6  18      169.83      188.79     24.61 o
  -6   6  18        3.79       -7.11     11.20 o
  -4   6  18     1914.21     1905.33     72.07 o
  -2   6  18      654.83      578.12     31.52 o
   0   6  18       24.58       18.33     12.13 o
   2   6  18        0.80        3.67     12.13 o
   4   6  18        1.44       -5.57     15.20 o
   6   6  18        3.38        7.29     17.81 o
   8   6  18        2.84        3.37     19.94 o
 -23   7  18        0.41      -45.95     45.95 o
 -21   7  18      236.01      237.61     36.41 o
 -19   7  18       39.95       32.09     23.49 o
 -17   7  18      155.07      188.19     39.39 o
 -15   7  18      151.94      153.52     21.01 o
 -13   7  18       35.34       -2.92     13.67 o
 -11   7  18      113.18      143.32     21.01 o
  -9   7  18      354.71      388.20     26.03 o
  -7   7  18       53.21       66.06     22.60 o
  -5   7  18        7.56       -4.92     12.25 o
  -3   7  18       13.26      -11.20     11.20 o
  -1   7  18      296.51      306.45     26.84 o
   1   7  18        0.55      -12.13     12.13 o
   3   7  18       46.92       18.60     32.82 o
   5   7  18       37.45       75.11     35.01 o
   7   7  18        9.35       30.63     35.01 o
 -22   8  18       27.16       26.26     56.89 o
 -20   8  18       84.09       87.93     30.63 o
 -18   8  18      206.01      235.15     41.58 o
 -16   8  18        2.49      -21.88     21.88 o
 -14   8  18        4.07      -15.76     19.69 o
 -12   8  18        0.14       -8.75     19.69 o
 -10   8  18      155.14      154.77     23.06 o
  -8   8  18       93.04       72.96     15.87 o
  -6   8  18      126.85      134.31     19.26 o
  -4   8  18      194.73      230.51     22.46 o
  -2   8  18       48.37       48.14     15.16 o
   0   8  18      232.21      224.95     26.20 o
   2   8  18      374.67      385.12     52.52 o
   4   8  18       11.28       74.40     35.01 o
   6   8  18      268.63      437.64     61.27 o
 -19   9  18       48.23       78.78     61.27 o
 -17   9  18       27.96       -4.38     30.63 o
 -15   9  18      226.97      227.57     43.76 o
 -13   9  18       21.28        0.00     26.26 o
 -11   9  18      160.56      170.20     24.18 o
  -9   9  18      130.75      141.97     23.06 o
  -7   9  18       25.34        4.12     14.50 o
  -5   9  18      152.15      158.57     20.21 o
  -3   9  18       19.85      -17.23     20.57 o
  -1   9  18       51.07       -3.28     14.18 o
   1   9  18      178.62      210.07     43.76 o
   3   9  18      147.16       56.89     35.01 o
 -12  10  18       75.87       70.02     35.01 o
 -10  10  18       31.90       23.47     17.51 o
  -8  10  18        9.99       -1.99     16.81 o
  -6  10  18       23.26       20.79     15.88 o
  -4  10  18       33.68       19.10     19.22 o
  -2  10  18       11.99       -0.67     19.94 o
   0  10  18       18.03       21.88     35.01 o
 -27   1  19        4.77      -21.11     26.17 o
 -25   1  19       61.20       56.89     27.85 o
 -23   1  19       16.87       -9.85     17.79 o
 -21   1  19       13.27       15.16     13.90 o
 -19   1  19       11.35       -0.73     11.07 o
 -17   1  19      296.08      356.20     21.19 o
 -15   1  19     1551.75     1706.86     59.08 o
 -13   1  19      133.40       83.28     11.25 o
 -11   1  19     1006.59      958.10     36.31 o
  -9   1  19      193.31      188.32     13.97 o
  -7   1  19        0.53       -6.51      6.51 o
  -5   1  19      156.90      143.26     12.45 o
  -3   1  19       89.59       55.50     11.26 o
  -1   1  19      344.24      390.01     19.96 o
   1   1  19       17.32       -5.93      8.69 o
   3   1  19       60.85       74.86     12.59 o
   5   1  19       15.48        4.84     11.01 o
   7   1  19        0.00       -2.58     12.48 o
   9   1  19        0.16       -2.92     17.81 o
  11   1  19       25.38       35.01     35.01 o
 -26   2  19        5.49      -23.06     23.06 o
 -24   2  19       22.29      -17.93     24.66 o
 -22   2  19      155.00      142.40     22.25 o
 -20   2  19      168.09      191.55     18.78 o
 -18   2  19        0.20       -7.02      9.99 o
 -16   2  19      506.57      488.90     26.83 o
 -14   2  19      353.64      342.30     24.61 o
 -12   2  19      231.46      230.98     19.75 o
 -10   2  19       75.70       92.11     15.47 o
  -8   2  19       59.77       21.96     10.16 o
  -6   2  19      428.05      444.59     26.03 o
  -4   2  19      284.74      268.24     19.90 o
  -2   2  19        2.05       -1.40      9.47 o
   0   2  19       16.15       14.07     10.77 o
   2   2  19       94.17      114.64     15.15 o
   4   2  19       12.62       13.13     12.13 o
   6   2  19        4.35        0.71     12.13 o
   8   2  19      181.13      193.01     32.82 o
  10   2  19        1.30       10.44     19.94 o
 -27   3  19       22.59       61.27     43.76 o
 -25   3  19       12.00        0.00     22.52 o
 -23   3  19       10.91       -1.25     19.13 o
 -21   3  19        0.39      -17.51     17.51 o
 -19   3  19      234.66      275.34     28.79 o
 -17   3  19       28.01       17.46     13.42 o
 -15   3  19       36.73       28.20     17.51 o
 -13   3  19      224.57      309.69     26.17 o
 -11   3  19       52.86       49.46     13.67 o
  -9   3  19      195.78      231.76     18.98 o
  -7   3  19      284.89      296.01     21.29 o
  -5   3  19      252.64      233.77     18.98 o
  -3   3  19        3.11       -0.93      9.47 o
  -1   3  19       22.74       15.00     10.77 o
   1   3  19      292.05      317.24     22.99 o
   3   3  19      712.33      837.70     38.94 o
   5   3  19        5.83        6.08     11.48 o
   7   3  19      159.60      142.83     25.10 o
   9   3  19      101.18      105.90     26.17 o
 -26   4  19      107.58       93.66     52.52 o
 -24   4  19        0.33        7.72     48.14 o
 -22   4  19        0.46      -21.88     21.88 o
 -20   4  19       16.68        0.94     19.69 o
 -18   4  19       97.53      103.90     16.70 o
 -16   4  19       31.92       28.69     21.88 o
 -14   4  19       39.06       34.59     26.26 o
 -12   4  19      140.96      187.05     21.01 o
 -10   4  19       75.03       85.25     21.88 o
  -8   4  19       27.03        6.56     11.20 o
  -6   4  19       42.07       19.04     12.13 o
  -4   4  19       20.44       -5.94     10.77 o
  -2   4  19        0.09        5.63     10.77 o
   0   4  19       33.45        3.83     11.20 o
   2   4  19      171.83      198.69     19.90 o
   4   4  19       92.29      103.80     26.53 o
   6   4  19      133.56      155.27     28.45 o
   8   4  19       77.23      116.71     48.14 o
 -25   5  19        0.00      -16.73     45.95 o
 -23   5  19       22.82       16.05     23.49 o
 -21   5  19      110.90      109.10     28.31 o
 -19   5  19       11.33       -2.92     19.57 o
 -17   5  19      226.13      220.07     24.18 o
 -15   5  19      108.92      152.97     26.26 o
 -13   5  19      229.95      228.32     24.18 o
 -11   5  19        8.06       -8.27     24.07 o
  -9   5  19       66.12       84.59     14.74 o
  -7   5  19      112.65      120.36     15.88 o
  -5   5  19      434.60      409.49     34.63 o
  -3   5  19       19.95       16.50     11.59 o
  -1   5  19        3.44      -10.32     10.32 o
   1   5  19       94.18       98.29     15.15 o
   3   5  19        1.88       -7.22     12.13 o
   5   5  19        0.59       -7.66     19.69 o
   7   5  19        4.56       -3.70     19.94 o
 -24   6  19      162.64      157.12     67.83 o
 -22   6  19        0.18       -5.47     22.52 o
 -20   6  19       38.44       22.37     25.85 o
 -18   6  19        0.60       61.27     48.14 o
 -16   6  19      135.94      176.54     41.58 o
 -14   6  19      149.09      169.56     21.01 o
 -12   6  19      151.42      148.17     21.01 o
 -10   6  19      113.55      125.10     19.94 o
  -8   6  19        7.64        1.18     12.13 o
  -6   6  19      590.48      531.06     31.76 o
  -4   6  19        2.55      -11.20     11.20 o
  -2   6  19      108.52       73.93     15.88 o
   0   6  19       18.87       14.24     12.48 o
   2   6  19      113.85      108.14     25.06 o
   4   6  19        0.03        7.29     17.81 o
   6   6  19      293.31      389.50     56.89 o
 -23   7  19       10.55        0.00     52.52 o
 -21   7  19       17.55      -14.59     37.20 o
 -19   7  19       10.83      -23.05     23.05 o
 -17   7  19        0.92      -21.88     21.88 o
 -15   7  19       12.33       16.63     14.57 o
 -13   7  19      389.27      387.24     35.01 o
 -11   7  19       33.55        8.75     30.63 o
  -9   7  19      115.85      107.76     17.32 o
  -7   7  19      257.44      222.54     21.55 o
  -5   7  19       56.25       32.82     18.05 o
  -3   7  19        3.74       -6.62     12.13 o
  -1   7  19       13.34       -0.71     12.13 o
   1   7  19       10.85      -11.20     11.20 o
   3   7  19        8.84       11.78     19.94 o
   5   7  19       36.43       30.63     35.01 o
 -20   8  19       19.24       39.39     52.52 o
 -18   8  19       14.11        8.98     26.46 o
 -16   8  19       13.36      -26.26     26.26 o
 -14   8  19       57.15       44.13     17.81 o
 -12   8  19        8.91        9.63     14.57 o
 -10   8  19        0.74      -11.38     14.57 o
  -8   8  19       26.97       38.28     20.37 o
  -6   8  19      224.96      251.76     23.50 o
  -4   8  19       14.24        2.83     13.33 o
  -2   8  19       30.31       17.83     14.74 o
   0   8  19       31.12       13.82     14.74 o
   2   8  19        0.01      -26.26     26.26 o
   4   8  19        0.30       -4.38     30.63 o
 -13   9  19        2.58      -14.57     14.57 o
 -11   9  19       85.92       66.66     19.94 o
  -9   9  19      261.94      283.74     29.28 o
  -7   9  19        7.89      -13.33     13.33 o
  -5   9  19      100.22      109.53     20.66 o
  -3   9  19        9.04      -13.33     13.33 o
  -1   9  19        6.47      -16.81     16.81 o
   1   9  19       10.96        4.38     35.01 o
 -10  10  19       12.05       -4.38     21.88 o
  -8  10  19      153.81      131.65     24.18 o
  -6  10  19       17.82        6.30     14.74 o
  -4  10  19       50.40       33.76     24.07 o
 -26   0  20       88.42       61.27     39.39 o
 -24   0  20        3.05        4.38     35.01 o
 -22   0  20      161.77      179.97     28.31 o
 -20   0  20      126.41      139.71     25.85 o
 -18   0  20       23.81       -2.69     24.07 o
 -16   0  20      273.40      274.09     29.13 o
 -14   0  20       32.06        8.75     15.66 o
 -12   0  20      109.51       95.08     19.13 o
 -10   0  20       44.02       17.90     17.51 o
  -8   0  20      124.17       96.43     18.56 o
  -6   0  20      195.61      220.31     20.79 o
  -4   0  20     1563.58     1685.22     68.48 o
  -2   0  20      247.86      218.48     52.52 o
   0   0  20       65.97       42.97     16.81 o
   2   0  20      131.72      181.27     30.63 o
   4   0  20       66.34      103.23     19.94 o
   6   0  20      105.34      115.54     24.07 o
   8   0  20      126.37       84.79     35.01 o
 -27   1  20        5.12      -17.51     26.17 o
 -25   1  20       20.01       -0.03     16.79 o
 -23   1  20        2.89      -13.94     13.94 o
 -21   1  20        1.02       -6.56     11.07 o
 -19   1  20      102.10       89.88     14.58 o
 -17   1  20       18.24        3.77     11.19 o
 -15   1  20        3.85       -7.00     11.97 o
 -13   1  20        0.31      -13.00     13.00 o
 -11   1  20        6.58       -6.88     10.50 o
  -9   1  20       13.28       13.37     19.54 o
  -7   1  20      253.46      260.46     19.22 o
  -5   1  20        9.07        2.02      9.97 o
  -3   1  20      348.77      369.98     29.69 o
  -1   1  20      228.69      207.20     16.30 o
   1   1  20       71.43       46.85     13.33 o
   3   1  20       63.42       38.10     13.33 o
   5   1  20       48.55       52.07     14.74 o
   7   1  20        3.00       -0.82     19.79 o
   9   1  20      159.86      154.19     27.34 o
 -26   2  20       33.08       63.02     30.48 o
 -24   2  20        0.58      -20.80     20.80 o
 -22   2  20      256.65      334.48     30.67 o
 -20   2  20        0.03       -9.63      9.63 o
 -18   2  20        0.57        2.10     11.02 o
 -16   2  20       21.85       24.35     12.91 o
 -14   2  20       11.73        1.46     26.26 o
 -12   2  20      220.37      245.28     24.76 o
 -10   2  20       50.20       52.52     15.47 o
  -8   2  20       77.71       96.34     13.81 o
  -6   2  20      133.32      108.79     14.74 o
  -4   2  20        4.52       -9.53      9.53 o
  -2   2  20      350.04      339.68     25.39 o
   0   2  20      195.48      220.26     19.90 o
   2   2  20      664.96      768.19     38.37 o
   4   2  20       84.59       89.30     15.87 o
   6   2  20      155.03      179.12     19.90 o
   8   2  20        0.02        9.76     24.07 o
 -25   3  20        0.37      -19.13     19.13 o
 -23   3  20       61.04        9.30     22.52 o
 -21   3  20        9.62      -15.32     19.13 o
 -19   3  20       21.02       -0.22     12.91 o
 -17   3  20        3.18      -10.15     10.15 o
 -15   3  20       43.05       36.96     17.51 o
 -13   3  20     1542.22     1673.73     75.77 o
 -11   3  20       69.83       62.86     16.81 o
  -9   3  20      405.54      361.72     24.11 o
  -7   3  20       58.25       42.99     13.33 o
  -5   3  20      381.76      322.85     25.55 o
  -3   3  20      303.73      296.54     31.73 o
  -1   3  20       16.92       17.15     13.33 o
   1   3  20        0.22        4.38     11.20 o
   3   3  20       78.34       88.87     16.40 o
   5   3  20       41.53       21.67     14.15 o
   7   3  20        5.96       -5.05     19.94 o
 -26   4  20        2.61      -26.26     26.26 o
 -24   4  20        0.41      -19.13     19.13 o
 -22   4  20        2.28      -15.86     22.52 o
 -20   4  20       27.96       61.03     25.85 o
 -18   4  20       15.66       15.12     16.04 o
 -16   4  20      206.05      253.95     24.76 o
 -14   4  20       84.31       76.25     16.81 o
 -12   4  20        0.75       -6.56     15.32 o
 -10   4  20     1421.33     1507.68     71.18 o
  -8   4  20      166.38      147.13     17.32 o
  -6   4  20      104.71       75.57     15.88 o
  -4   4  20       82.41       66.16     13.81 o
  -2   4  20       10.32        9.70     12.13 o
   0   4  20      156.08      138.34     17.32 o
   2   4  20       10.89       28.45     14.16 o
   4   4  20       16.37       14.05     13.81 o
   6   4  20      505.57      653.95     47.30 o
 -25   5  20        4.28      -17.51     26.26 o
 -23   5  20       14.68       -3.83     22.52 o
 -21   5  20      219.84      203.49     32.38 o
 -19   5  20       34.08       42.31     23.49 o
 -17   5  20      252.31      289.87     27.34 o
 -15   5  20      335.42      425.41     70.02 o
 -13   5  20      250.36      294.16     32.82 o
 -11   5  20      377.92      392.65     35.01 o
  -9   5  20     1683.32     1723.39     66.99 o
  -7   5  20        8.27       21.65     12.13 o
  -5   5  20      388.14      396.13     26.66 o
  -3   5  20       16.57      -12.24     12.24 o
  -1   5  20       24.70       18.30     12.48 o
   1   5  20       25.57        9.23     12.48 o
   3   5  20       22.87       26.30     14.74 o
   5   5  20       21.04       18.13     21.01 o
 -22   6  20      116.38       79.65     26.97 o
 -20   6  20      133.25       83.15     29.13 o
 -18   6  20       30.43       -5.15     23.05 o
 -16   6  20      370.11      427.78     33.62 o
 -14   6  20       13.14       -4.38     14.57 o
 -12   6  20       25.48       19.26     14.57 o
 -10   6  20        4.41        0.49     24.07 o
  -8   6  20      312.65      352.54     26.03 o
  -6   6  20       25.14       45.61     16.94 o
  -4   6  20        4.24      -11.20     11.20 o
  -2   6  20      119.34      127.71     18.98 o
   0   6  20      128.11      126.63     17.79 o
   2   6  20       18.85       22.70     14.74 o
   4   6  20       87.00       78.78     39.39 o
 -21   7  20       54.51       35.01     52.52 o
 -19   7  20       38.32       29.25     26.46 o
 -17   7  20       27.74        4.38     26.26 o
 -15   7  20       23.58        2.63     14.57 o
 -13   7  20      107.36       72.54     35.01 o
 -11   7  20        2.43      -13.67     13.67 o
  -9   7  20       95.55       77.69     17.32 o
  -7   7  20       13.41       12.13     12.48 o
  -5   7  20       23.71       20.04     13.81 o
  -3   7  20        0.00       -1.68     14.84 o
  -1   7  20        0.00       -8.28     13.30 o
   1   7  20       24.48       32.48     14.74 o
   3   7  20       66.91       96.28     39.39 o
 -18   8  20       18.88       21.88     52.52 o
 -16   8  20       75.35      100.66     35.01 o
 -14   8  20       87.24      120.57     32.82 o
 -12   8  20      113.00      103.27     21.01 o
 -10   8  20        1.34      -13.13     24.07 o
  -8   8  20        2.82       -5.20     14.16 o
  -6   8  20       52.96       59.80     27.51 o
  -4   8  20        2.94      -13.13     13.81 o
  -2   8  20      303.54      297.43     37.10 o
   0   8  20       37.40       52.52     35.01 o
 -13   9  20       87.07       74.40     26.26 o
 -11   9  20       53.30       46.46     35.01 o
  -9   9  20        0.24       -8.75     24.07 o
  -7   9  20      162.61      154.73     26.15 o
  -5   9  20       22.29       13.80     19.94 o
  -3   9  20        4.77      -17.81     17.81 o
 -25   1  21       31.43       -2.19     18.01 o
 -23   1  21       82.72      113.84     15.86 o
 -21   1  21       21.98       14.01     13.32 o
 -19   1  21      189.51      176.67     18.28 o
 -17   1  21      113.28      103.72     15.92 o
 -15   1  21      333.16      323.92     25.01 o
 -13   1  21      522.65      567.79     59.08 o
 -11   1  21      137.91      127.52     18.57 o
  -9   1  21        0.79      -13.75     19.69 o
  -7   1  21       14.62       -7.11     11.20 o
  -5   1  21      493.34      493.51     28.56 o
  -3   1  21      212.64      241.79     21.55 o
  -1   1  21        0.68        4.38     11.20 o
   1   1  21        0.89       10.81     12.48 o
   3   1  21      271.37      295.15     28.31 o
   5   1  21        2.13      -13.59     13.81 o
   7   1  21      281.50      407.11     29.76 o
 -26   2  21       70.62       69.56     35.01 o
 -24   2  21        9.55      -24.38     28.45 o
 -22   2  21       60.17       58.37     18.22 o
 -20   2  21       16.54        5.14     13.59 o
 -18   2  21      154.52      140.65     46.28 o
 -16   2  21        0.04       -1.46     13.67 o
 -14   2  21        4.07      -10.50     10.50 o
 -12   2  21       86.85       78.15     15.47 o
 -10   2  21      434.78      439.81     41.58 o
  -8   2  21      553.90      541.23     29.76 o
  -6   2  21       81.36       72.34     13.81 o
  -4   2  21      118.89       95.92     21.58 o
  -2   2  21       46.13       56.08     13.81 o
   0   2  21        0.28       -0.83     12.13 o
   2   2  21       73.47       85.88     16.40 o
   4   2  21      250.16      323.43     25.57 o
   6   2  21      114.53      127.42     18.98 o
 -25   3  21       71.83       51.54     25.85 o
 -23   3  21        7.31      -19.57     19.57 o
 -21   3  21      169.90      152.83     35.01 o
 -19   3  21        0.00      -12.61     12.61 o
 -17   3  21       86.39       74.80     17.09 o
 -15   3  21        1.53       -8.75     17.51 o
 -13   3  21        1.27        5.84     13.67 o
 -11   3  21       39.03       10.94     15.47 o
  -9   3  21        9.72       10.70     13.67 o
  -7   3  21      112.75      118.91     18.74 o
  -5   3  21        5.29       -2.19     14.96 o
  -3   3  21       11.31        6.32     13.87 o
  -1   3  21      113.91      116.00     29.39 o
   1   3  21      547.11      692.05     36.37 o
   3   3  21      135.13      154.82     23.08 o
   5   3  21       60.90       86.21     23.01 o
 -24   4  21      113.15       92.78     26.97 o
 -22   4  21        4.12      -19.69     19.69 o
 -20   4  21       25.91       -7.00     21.85 o
 -18   4  21       24.93       26.26     24.76 o
 -16   4  21       89.90       66.74     17.81 o
 -14   4  21        0.31       -0.49     15.32 o
 -12   4  21        8.04        7.29     13.67 o
 -10   4  21       56.59       39.39     16.81 o
  -8   4  21      148.64      124.40     16.40 o
  -6   4  21        5.53       -0.55     11.20 o
  -4   4  21      170.83      199.81     19.90 o
  -2   4  21       24.27       -0.59     12.13 o
   0   4  21       54.96       51.82     15.31 o
   2   4  21        6.70       11.75     13.81 o
   4   4  21       18.88       29.74     15.15 o
   6   4  21        1.14      -35.01     35.01 o
 -23   5  21       11.86       -3.86     23.05 o
 -21   5  21       35.10       10.21     41.58 o
 -19   5  21       46.36       41.09     25.85 o
 -17   5  21       56.00       59.45     24.07 o
 -15   5  21      613.01      716.05     44.79 o
 -13   5  21       95.85       82.53     26.26 o
 -11   5  21       57.86       85.11     19.94 o
  -9   5  21       25.77       10.39     12.48 o
  -7   5  21      519.59      570.10     32.65 o
  -5   5  21        8.54       11.06     13.81 o
  -3   5  21      271.51      270.25     22.46 o
  -1   5  21      517.02      569.56     37.28 o
   1   5  21        0.00       -7.01     12.48 o
   3   5  21       41.65       35.01     30.63 o
 -22   6  21       24.28       -8.75     48.14 o
 -20   6  21       38.09       23.58     25.85 o
 -18   6  21      104.09      116.17     30.40 o
 -16   6  21        0.35       -9.63     17.51 o
 -14   6  21       19.58        1.75     19.69 o
 -12   6  21      105.90       87.06     19.94 o
 -10   6  21        3.99        7.88     14.57 o
  -8   6  21        6.10       14.28     15.20 o
  -6   6  21       41.79       41.56     14.96 o
  -4   6  21      118.38      166.48     18.98 o
  -2   6  21        3.13      -11.20     11.20 o
   0   6  21        0.11      -12.13     12.13 o
   2   6  21      116.11      166.30     43.76 o
 -19   7  21        1.26        0.00     48.14 o
 -17   7  21      128.11       91.90     35.01 o
 -15   7  21       18.29        6.93     17.81 o
 -13   7  21      268.19      358.50     32.38 o
 -11   7  21       16.43      -13.13     39.39 o
  -9   7  21      170.71      159.02     19.90 o
  -7   7  21       10.99      -11.95     12.13 o
  -5   7  21       54.65       13.70     19.46 o
  -3   7  21        5.95      -11.55     16.13 o
  -1   7  21       50.27       46.89     21.01 o
   1   7  21       25.46      -13.13     30.63 o
 -14   8  21        0.66      -13.13     17.51 o
 -12   8  21      222.82      274.37     29.28 o
 -10   8  21        3.92      -32.82     37.20 o
  -8   8  21      119.85      103.99     19.26 o
  -6   8  21        5.48      -12.44     13.81 o
  -4   8  21      139.59      182.13     27.34 o
  -2   8  21       25.29       -8.75     17.81 o
 -24   0  22        4.07       -6.06     18.56 o
 -22   0  22        0.60      -10.10     18.56 o
 -20   0  22       22.62       -5.84     15.66 o
 -18   0  22       53.47       50.95     19.13 o
 -16   0  22      447.50      505.48     54.71 o
 -14   0  22       70.47       74.40     26.26 o
 -12   0  22       15.47       35.01     21.88 o
 -10   0  22        0.17        4.38     17.51 o
  -8   0  22     1022.68     1050.34     74.40 o
  -6   0  22       46.21       61.63     17.81 o
  -4   0  22      485.15      500.02     35.49 o
  -2   0  22      166.62      151.67     23.06 o
   0   0  22        1.08      -17.51     17.51 o
   2   0  22      454.41      503.29     52.52 o
   4   0  22       65.64       87.53     26.26 o
 -25   1  22        4.45       -5.91     19.96 o
 -23   1  22        0.66       -8.32     12.27 o
 -21   1  22        0.02        5.21     15.16 o
 -19   1  22       74.27       60.26     14.58 o
 -17   1  22       23.57       -0.58     14.53 o
 -15   1  22       89.89      115.32     19.94 o
 -13   1  22       21.08       21.88     15.47 o
 -11   1  22        2.90        4.38     12.38 o
  -9   1  22       62.60       70.98     30.63 o
  -7   1  22       23.14       42.15     13.81 o
  -5   1  22      298.93      344.68     25.01 o
  -3   1  22       43.16       54.73     15.98 o
  -1   1  22       11.01      -11.20     11.20 o
   1   1  22      156.71      183.86     21.65 o
   3   1  22        1.51        0.84     12.48 o
   5   1  22        1.43        1.67     14.15 o
 -24   2  22      127.86      158.88     29.82 o
 -22   2  22       57.78       57.49     29.02 o
 -20   2  22       79.29       99.95     18.42 o
 -18   2  22      219.77      260.11     24.06 o
 -16   2  22      118.37      108.61     19.94 o
 -14   2  22        0.47       -5.35     13.67 o
 -12   2  22      392.08      532.26     87.53 o
 -10   2  22        0.01       -4.38     12.38 o
  -8   2  22      130.51      137.39     17.32 o
  -6   2  22        2.37       -7.11     11.20 o
  -4   2  22      183.28      212.92     20.96 o
  -2   2  22       49.63       56.32     14.74 o
   0   2  22      165.57      204.03     20.40 o
   2   2  22      129.16      180.14     20.46 o
   4   2  22      179.80      184.12     22.99 o
 -23   3  22        3.37        1.09     22.52 o
 -21   3  22      223.43      196.62     27.93 o
 -19   3  22       13.18       10.94     15.69 o
 -17   3  22        1.35      -11.81     11.81 o
 -15   3  22        4.42       -4.38     19.69 o
 -13   3  22      457.16      567.16     37.14 o
 -11   3  22      163.06      189.16     50.33 o
  -9   3  22      122.84      153.55     21.66 o
  -7   3  22        2.49      -10.94     11.20 o
  -5   3  22       12.55       -0.97     11.48 o
  -3   3  22        0.00       -7.11     11.20 o
  -1   3  22      129.85      170.22     19.90 o
   1   3  22       42.11       54.37     15.15 o
   3   3  22       88.15       91.55     18.98 o
 -22   4  22        0.52        0.00     37.20 o
 -20   4  22       48.77       57.15     26.26 o
 -18   4  22        1.10      -12.91     12.91 o
 -16   4  22       62.56       70.70     19.94 o
 -14   4  22        0.69      -13.67     13.67 o
 -12   4  22       42.91       37.80     16.81 o
 -10   4  22      145.15      152.91     35.01 o
  -8   4  22        3.00       -3.79     12.13 o
  -6   4  22      152.03      150.56     23.31 o
  -4   4  22       42.00       32.02     13.81 o
  -2   4  22       11.77        4.63     13.35 o
   0   4  22      119.10      155.21     19.90 o
   2   4  22       27.18      -17.81     17.81 o
 -21   5  22       34.94       61.27     52.52 o
 -19   5  22      134.53      145.57     29.82 o
 -17   5  22       15.89        2.63     14.57 o
 -15   5  22      212.67      242.30     26.17 o
 -13   5  22      266.32      288.45     29.28 o
 -11   5  22      240.18      238.74     32.82 o
  -9   5  22        0.81        4.63     13.33 o
  -7   5  22      115.77       94.97     17.32 o
  -5   5  22       31.58       17.42     15.45 o
  -3   5  22       30.44       15.55     12.48 o
  -1   5  22       51.42       45.03     17.24 o
   1   5  22       24.08       17.14     17.81 o
 -20   6  22       28.97       17.51     48.14 o
 -16   6  22       32.30       30.63     24.07 o
 -14   6  22      238.93      215.82     26.17 o
 -12   6  22       16.69       -7.88     14.57 o
 -10   6  22      241.68      212.06     54.71 o
  -8   6  22      221.49      231.66     26.89 o
  -6   6  22       39.29       31.07     15.88 o
  -4   6  22      132.30      107.52     19.26 o
  -2   6  22       16.60        0.67     18.56 o
   0   6  22       66.09       87.01     21.85 o
 -15   7  22       11.42       39.39     21.88 o
 -13   7  22       49.66       41.41     26.26 o
 -11   7  22       22.06      -10.50     14.57 o
  -9   7  22        0.01      -13.67     13.67 o
  -7   7  22       24.56       46.07     17.05 o
  -5   7  22       33.25       22.89     24.07 o
  -3   7  22       85.65       52.52     21.01 o
 -12   8  22      379.42      485.78     52.52 o
 -10   8  22        0.75      -21.88     21.88 o
  -8   8  22        7.95       -4.38     30.63 o
  -6   8  22      121.25      153.17     43.76 o
 -23   1  23        3.99       -7.88     14.59 o
 -21   1  23      125.92      150.55     27.23 o
 -19   1  23        3.78      -11.67     11.67 o
 -17   1  23        0.20        9.15     15.38 o
 -15   1  23       38.24       43.76     15.47 o
 -13   1  23       55.91       37.20     15.47 o
 -11   1  23      112.19      100.66     21.88 o
  -9   1  23        8.49        8.75     12.38 o
  -7   1  23      260.59      300.77     32.26 o
  -5   1  23       36.64       46.53     13.81 o
  -3   1  23       18.05       19.05     13.33 o
  -1   1  23       12.02        5.99     13.81 o
   1   1  23      104.35      141.05     20.40 o
   3   1  23        2.01        6.40     26.26 o
 -22   2  23        4.14        4.80     13.82 o
 -20   2  23        8.92       11.57     15.69 o
 -18   2  23        8.88        9.56     17.73 o
 -16   2  23        0.21      -13.67     13.67 o
 -14   2  23       25.97       28.45     15.47 o
 -12   2  23      418.25      494.57     37.14 o
 -10   2  23       11.39       12.16     13.67 o
  -8   2  23       85.72       73.59     15.15 o
  -6   2  23       21.11        9.53     13.33 o
  -4   2  23        0.22       -2.85     12.48 o
  -2   2  23        2.73       -7.47     21.36 o
   0   2  23      224.90      302.53     25.57 o
   2   2  23      583.24      704.13     52.52 o
 -21   3  23        0.06      -13.66     13.66 o
 -19   3  23       24.68       16.88     15.69 o
 -17   3  23       70.79       56.23     35.01 o
 -15   3  23       95.45       57.90     19.94 o
 -13   3  23       26.48       14.00     14.57 o
 -11   3  23        1.10        0.97     13.67 o
  -9   3  23       42.59       54.11     16.81 o
  -7   3  23        2.39        6.85     12.48 o
  -5   3  23        0.02        1.30     16.81 o
  -3   3  23       23.55       22.57     13.81 o
  -1   3  23      164.82      191.53     21.55 o
   1   3  23      173.47      187.66     27.34 o
 -20   4  23        1.80      -10.16     14.77 o
 -18   4  23        0.50      -16.33     17.26 o
 -16   4  23       14.78       14.32     16.81 o
 -14   4  23      462.36      554.90     43.76 o
 -12   4  23       59.54       75.31     19.94 o
 -10   4  23       43.73       74.62     24.07 o
  -8   4  23       17.97       13.59     13.81 o
  -6   4  23        0.32       -9.33     12.52 o
  -4   4  23        2.74       13.36     13.81 o
  -2   4  23       20.19      -13.81     13.81 o
   0   4  23        1.80      -10.10     18.56 o
 -19   5  23       19.50      -39.39     43.76 o
 -17   5  23        3.46      -10.50     14.57 o
 -15   5  23       30.54       11.54     16.81 o
 -13   5  23       43.39       27.45     16.81 o
 -11   5  23       78.85       73.73     19.94 o
  -9   5  23        9.78        2.19     24.07 o
  -7   5  23      121.74      118.44     18.98 o
  -5   5  23      120.24      119.55     17.79 o
  -3   5  23       38.32       16.16     18.56 o
  -1   5  23       43.23       55.02     21.01 o
 -16   6  23       53.40       91.90     26.26 o
 -14   6  23       28.04       26.26     21.88 o
 -12   6  23      257.74      241.91     28.45 o
 -10   6  23       64.03       74.91     21.88 o
  -8   6  23        9.23      -15.31     15.31 o
  -6   6  23        1.75      -21.88     21.88 o
  -4   6  23       54.25       33.76     21.01 o
 -13   7  23       32.90       21.88     21.88 o
  -7   7  23      139.67      140.05     43.76 o
 -22   0  24       13.31      -16.00     16.00 o
 -20   0  24        0.72       -5.00     19.13 o
 -18   0  24       46.88       35.01     32.82 o
 -16   0  24       28.19      -13.13     21.88 o
 -14   0  24        1.69       -8.75     17.51 o
 -12   0  24       40.82       78.78     26.26 o
 -10   0  24      270.21      210.07     35.01 o
  -8   0  24        9.11       21.88     21.88 o
  -6   0  24       21.01        0.00     17.51 o
  -4   0  24      241.46      284.47     39.39 o
  -2   0  24        7.63       30.63     26.26 o
 -21   1  24        0.73       13.13     14.59 o
 -19   1  24       15.81       21.17     15.46 o
 -17   1  24        2.79      -12.73     12.73 o
 -15   1  24       12.01       -3.89     15.32 o
 -13   1  24       40.76       51.72     16.81 o
 -11   1  24       67.99       78.78     18.57 o
  -9   1  24        8.06       -2.92     13.67 o
  -7   1  24       47.37       71.87     15.91 o
  -5   1  24       99.07      104.37     19.44 o
  -3   1  24        8.39      -12.87     20.69 o
  -1   1  24      222.01      231.95     39.39 o
 -22   2  24       17.89       17.51     21.88 o
 -20   2  24       46.85       34.40     15.87 o
 -18   2  24        8.77      -12.91     12.91 o
 -16   2  24        0.36      -12.38     12.38 o
 -14   2  24      223.61      299.24     29.28 o
 -12   2  24        4.26       13.13     15.47 o
 -10   2  24      177.88      290.91     43.76 o
  -8   2  24        0.60        6.56     15.47 o
  -6   2  24      171.29      193.98     45.72 o
  -4   2  24       42.88       46.15     16.40 o
  -2   2  24        1.21      -15.32     17.81 o
   0   2  24      136.58      210.07     48.14 o
 -21   3  24       25.85       43.76     21.88 o
 -19   3  24      195.84      263.07     33.77 o
 -17   3  24       35.36       54.71     18.57 o
 -15   3  24        0.90       -4.38     15.47 o
 -13   3  24      197.06      242.91     27.85 o
 -11   3  24      538.61      598.35     54.71 o
  -9   3  24       12.10       15.91     17.51 o
  -7   3  24        3.13       -0.69     13.81 o
  -5   3  24       24.05       16.05     14.15 o
  -3   3  24       19.66      -17.81     17.81 o
  -1   3  24       22.08       15.49     18.56 o
 -18   4  24        0.02        2.19     19.92 o
 -16   4  24       97.20      100.66     30.63 o
 -14   4  24      361.89      444.41     35.49 o
 -12   4  24       42.99       26.26     26.26 o
 -10   4  24       22.79        9.55     16.81 o
  -8   4  24      132.57      130.61     19.90 o
  -6   4  24       23.55       17.84     19.94 o
  -4   4  24        5.75      -17.81     17.81 o
  -2   4  24       15.01      -30.63     30.63 o
 -17   5  24        5.56      -17.51     17.51 o
 -15   5  24       42.21       48.14     26.26 o
 -13   5  24        4.88       21.88     21.88 o
 -11   5  24        9.22      -17.51     17.51 o
  -7   5  24       12.42       13.13     30.63 o
  -5   5  24        1.48      -30.63     30.63 o
  -8   6  24       81.84      105.03     39.39 o
 -19   1  25        1.69       -7.29     19.57 o
 -17   1  25        0.66      -10.54     17.12 o
 -15   1  25        0.99      -13.67     13.67 o
 -13   1  25       36.45       25.46     16.81 o
 -11   1  25       64.83      118.81     21.66 o
  -9   1  25        0.30       13.13     15.47 o
  -7   1  25       12.87        4.38     21.88 o
 -18   2  25        1.99       -9.38     16.25 o
 -16   2  25       10.15       -4.38     21.88 o
 -14   2  25       28.97       50.33     18.57 o
 -12   2  25       70.94       69.01     19.94 o
 -10   2  25      145.44      162.99     24.76 o
  -8   2  25       60.20       35.01     26.26 o
  -6   2  25       23.39       35.01     35.01 o
  -4   2  25       16.87      -30.63     30.63 o
 -17   3  25      143.46      245.08     39.39 o
 -15   3  25       21.22       52.52     26.26 o
 -13   3  25        0.17       26.26     21.88 o
  -7   3  25        0.28      -26.26     30.63 o
  -5   3  25        9.47      -17.51     30.63 o
  -8   4  25       23.96       39.39     35.01 o
 
